# Supplementary material for: Identification of de novo variants from parent-proband duos via long-read sequencing
Source: Am J Hum Genet. 2026 Mar 5;113(3):437–52. doi: 10.1016/j.ajhg.2026.02.006 (PMC12987547; doi:10.1016/j.ajhg.2026.02.006)
Supplement: Table S1. Information (including ancestry, age of parents at childbirth, sequencing depth, and read length) of the participants comprising the 104 trios [file mmc2.xls]

## Sheet: trio_info_supp_table_1
FAMILY_ID	child_SAMPLEID	child_ANCESTRY	child_SEX	child_SAMPLETYPE	child_NUM_READS	child_READLEN_AVE	child_DEPTH_AVE	child_NUM_VAR	father_SAMPLEID	father_age_at_birth	father_ANCESTRY	father_SEX	father_SAMPLETYPE	father_NUM_READS	father_READLEN_AVE	father_DEPTH_AVE	father_NUM_VAR	mother_SAMPLEID	mother_ANCESTRY	mother_age_at_birth	mother_SEX	mother_SAMPLETYPE	mother_NUM_READS	mother_READLEN_AVE	mother_DEPTH_AVE	mother_NUM_VAR	PARENT_Relatedness
1	UCI-088	EUR	Female	Unknown	6676888	15736.5	33.717	5421289	UCI-089	31.5	EUR	Male	Unknown	7233654	17136.5	39.7508	5414227	UCI-090	EUR	30.33	Female	Unknown	6391824	17889.5	36.6906	5438575	-0.365
2	UCI-009	EUR	Male	Blood	6179604	14603.6	28.9331	5389286	24-435695	34	EUR	Male	Blood	6379934	18692.3	38.1736	5231282	24-435814	EUR	32.7	Female	Blood	5935908	18239.6	34.6648	5280837	-0.403
3	24-435685	EAS	Female	Blood	4558861	19993.2	29.2039	5413663	24-435673	48	EAS	Male	Blood	5401788	18159.6	31.4064	5207121	24-435447	EUR	41.7	Female	Blood	5700028	18751.2	34.2396	5276764	-0.8
4	UCI-010	AFR	Male	Blood	4814786	18321.4	28.2698	6314683	UCI-054	38.9	AFR	Male	Blood	4263305	19592.9	26.7717	6200106	UCI-066	AFR	38.5	Female	Blood	4972483	21007.6	33.5066	6421994	-0.434
5	25-224873	EUR	Male	Buccal	8570204	13214.1	25.6184	5182882	25-224870	41.4	EUR	Male	Buccal	8454922	14841.4	39.527	5208196	25-224868	EUR	35.3	Female	Buccal	8283495	12716.8	31.9344	5216418	-0.369
6	25-224958	EUR	Male	Buccal	9329090	14986.2	24.857	5163650	25-224957	36.6	EUR	Male	Buccal	9577351	12861.9	38.9465	5246347	25-224955	EUR	37	Female	Buccal	10289240	12756.2	26.9707	5211957	-0.348
7	25-224892	AMR	Female	Unknown	8281632	15861.7	26.7355	5375115	25-224889	29.6	AMR	Male	Unknown	7604296	16639.6	24.9143	5256389	25-224865	AMR	28.3	Female	Unknown	7970926	14583.6	25.9525	5355639	-0.455
8	24-435659	EUR	Male	Blood	4602109	18805	27.7045	5234800	24-435617	30.7	EUR	Male	Blood	7979298	15613.7	39.8588	5285833	24-435649	EUR	29.4	Female	Blood	5994440	15894.2	30.5039	5303423	-0.29
9	24-556350	EUR	Female	Unknown	6097610	15710.1	30.67	5228725	24-556356	46	EUR	Male	Unknown	6296405	19382.5	39.0657	5206663	24-556366	EUR	40	Female	Unknown	6029956	20053.8	38.7248	5265680	-0.372
10	24-556541	EUR	Male	Unknown	7052952	16213.5	36.5845	5194577	24-556558	31.9	EUR	Male	Unknown	7349543	15257.5	35.8706	5191655	24-556511	EUR	28.3	Female	Unknown	7010504	15532.8	34.8544	5240687	-0.364
11	25-230516	EUR	Male	Unknown	5735200	17507.3	32.051	5236911	25-230498	37	EUR	Male	Unknown	6121755	17023.6	33.2714	5263774	25-230477	EUR	32	Female	Unknown	4059966	19919.2	25.8275	5285186	-0.395
12	24-556470	EUR	Male	Unknown	6429017	17147.8	35.2723	5191659	24-556501	38	EUR	Male	Unknown	7183099	19548.3	44.9381	5188050	24-556520	EUR	39	Female	Unknown	8069047	16260.1	42.0163	5239773	-0.347
13	24-467406	EUR	Male	Unknown	8426773	14926.3	40.2279	5195545	24-556349	36	EUR	Male	Unknown	8944720	14575.2	41.6983	5201642	24-468135	EUR	28	Female	Unknown	8887510	14310.1	40.7105	5219120	-0.31
14	24-468145	AMR	Female	Unknown	5833258	17511.7	32.7087	5329513	25-105083	32	AMR	Male	Unknown	8204899	16079.4	42.2165	5328218	24-468236	AMR	32	Female	Unknown	5454442	18717.9	32.69	5377169	-0.243
15	24-556370	EUR	Male	Unknown	8583760	15922.4	43.7285	5235127	25-224592	35.6	EUR	Male	Unknown	9515357	15751.1	47.3033	5223867	24-556374	EUR	30.9	Female	Unknown	6446754	18078.2	37.314	5262350	-0.365
16	24-435430	EUR	Female	Blood	4612415	19417.5	28.6908	5234812	24-435707	29.8	EUR	Male	Blood	5543463	18230	32.336	5232553	24-435565	EUR	24.1	Female	Blood	5264488	18811.4	31.7143	5214942	-0.379
17	24-441509	EUR	Female	Blood	5710731	14576.7	26.6492	5212159	24-441783	34.7	EUR	Male	Blood	6658736	15615.2	33.281	5174599	24-441536	EUR	31.2	Female	Blood	4690300	17980.6	27.0125	5194650	-0.365
18	24-435640	EUR	Male	Blood	6364096	18205.4	37.0959	5334289	24-435741	50.5	AMR	Male	Blood	5454642	18751.6	32.7306	5456720	24-435661	EUR	33.2	Female	Blood	4543851	18717.8	27.2446	5251073	-0.402
19	24-467672	AMR	Male	Blood	7294479	14601	34.0892	5330142	24-467974	38.1	AMR	Male	Blood	6656391	16760.6	35.6985	5349655	24-488924	AMR	36.1	Female	Blood	6387283	16460	33.6722	5377223	-0.386
20	24-488934	EUR	Male	Blood	7360392	14909	35.1274	5240680	24-489007	32	EUR	Male	Blood	5743355	16485.8	30.3047	5211857	24-488948	EUR	30.1	Female	Blood	5219452	17406.3	29.102	5264908	-0.381
21	UCI-014	EUR	Female	Blood	7817209	14308.1	35.8706	5492042	UCI-056	47.6	EUR	Male	Blood	3691158	23336.8	27.6243	5384813	UCI-068	EAS	36.7	Female	Blood	5104733	21186.4	34.7031	5579744	-0.295
22	24-441740	EUR	Female	Blood	6574413	16998.7	35.7824	5342777	24-441749	43.3	EUR	Male	Blood	4863730	17585	27.376	5213160	24-441528	AMR	40.7	Female	Blood	5532888	17187.8	30.4474	5397205	-0.478
23	25-230434	AMR	Female	Unknown	4806559	17817.5	27.3749	5778969	25-230416	38	AFR	Male	Unknown	4440455	19407	27.5164	6059385	25-230328	EUR	37	Female	Unknown	5868844	16726.5	31.3549	5293806	-0.58
24	25-230654	SAS	Male	Unknown	5523192	17062.4	30.0981	5286366	25-230646	33	SAS	Male	Unknown	5656256	16884.3	30.4828	5264688	25-234273	SAS	28	Female	Unknown	7013035	17152.7	38.436	5360686	-0.357
25	24-435531	AMR	Female	Blood	8126634	15080.2	39.2297	5838351	24-435716	40.5	AMR	Male	Blood	6658963	17492.1	37.2587	5783057	24-435776	AMR	31.1	Female	Blood	6414652	14861.6	30.5138	5797762	-0.324
26	UCI-043	EUR	Female	Blood	5698146	16743.6	30.6076	5425922	24-435462	31.3	EUR	Male	Blood	6213586	18264.9	36.3263	5180101	24-435606	EUR	30.5	Female	Blood	4996813	18365.4	29.3819	5283667	-0.343
27	UCI-020	EUR	Male	Blood	6040955	18733.6	36.2741	5376649	UCI-057	36	EUR	Male	Blood	5822313	15517.9	28.9569	5380627	UCI-069	EUR	34.9	Female	Blood	4692245	21466.7	32.3193	5402417	-0.34
28	UCI-022	EUR	Male	Blood	7434452	16842.9	40.1609	5351228	UCI-058	27.2	EUR	Male	Blood	5566143	17382.7	31.0219	5365075	UCI-070	EUR	26.8	Female	Blood	5999826	18317.9	35.2727	5390232	-0.355
29	UCI-024	AFR	Male	Blood	5425246	17167.8	29.8584	6294361	UCI-059	37.5	AFR	Male	Blood	5650402	18253.5	33.0689	6287208	UCI-071	AFR	34.3	Female	Blood	3194855	25444.3	26.0748	6348122	-0.355
30	UCI-025	EAS	Male	Blood	6843650	16537.8	36.2902	5535099	UCI-060	33.1	EUR	Male	Blood	4818269	19437.4	30.0297	5338403	UCI-072	EAS	34.8	Female	Blood	4623448	22962	34.046	5442032	-0.793
31	UCI-026	AMR	Male	Blood	5770216	17781.1	32.9024	5572933	UCI-061	22.8	AMR	Male	Blood	7319690	14888.7	34.9399	5516747	UCI-073	AMR	22.5	Female	Blood	6485079	17488.2	36.3703	5660173	-0.338
32	24-459581	AMR	Female	Blood	6093372	16462.7	32.1022	5340337	24-459585	26.6	AMR	Male	Buccal	6362817	17175	34.9422	5351506	24-459588	AMR	19.8	Female	Buccal	6275351	16863.6	33.8693	5302061	-0.377
33	UCI-029	EUR	Male	Blood	5399825	17594.3	30.4676	5356423	UCI-062	26.8	EUR	Male	Blood	5062829	18623.9	30.2263	5374858	UCI-074	EUR	35	Female	Blood	5273437	23639.6	39.9781	5422240	-0.443
34	24-441778	EUR	Male	Blood	5753871	16233.2	29.883	5269239	24-441789	30	EUR	Male	Blood	5749348	16896.1	31.0763	5301271	24-441688	EUR	36.2	Female	Blood	6242333	15926.4	31.8332	5259624	-0.329
35	24-489042	EUR	Female	Blood	7398153	16316.4	38.651	5291784	24-489036	26.1	EUR	Male	Blood	7531769	15969.6	38.4992	5215227	24-467798	EUR	26	Female	Blood	6938461	15079	33.4921	5280456	-0.344
36	UCI-030	EAS	Male	Blood	6354872	16914.3	34.4649	5565589	UCI-075	45.6	EUR	Male	Blood	6127529	18592.9	36.5258	5401541	UCI-081	EAS	38.8	Female	Blood	4847582	19432.9	30.2173	5418171	-0.733
37	24-441708	SAS	Male	Blood	6757486	14439.7	31.2144	5303846	24-441553	40.4	SAS	Male	Blood	8667675	15434	42.7898	5330383	24-441699	EUR	39.9	Female	Blood	5535685	17567.2	31.1422	5285220	-0.192
38	24-441854	AMR	Female	Blood	7224456	14777.9	34.1867	5392245	24-441826	30.6	AMR	Male	Blood	6337030	15288.2	31.005	5059418	24-441847	EUR	25.5	Female	Blood	6901623	14884	32.895	5253410	-0.835
39	24-467910	EUR	Female	Blood	7513703	14774.6	35.5382	5229572	24-468051	44.8	EUR	Male	Blood	7708972	15088.3	37.2261	5187125	24-467336	EUR	33.7	Female	Blood	7344606	15196	35.7382	5221630	-0.385
40	24-467608	EUR	Female	Blood	7164657	15455.2	35.4583	5252647	24-488978	31.1	EUR	Male	Blood	6716963	14710.3	31.6257	5191312	24-488933	EUR	36	Female	Blood	6288915	16327.8	32.8813	5233717	-0.374
41	UCI-003	EUR	Male	Blood	5859128	16839.7	31.6328	5383990	24-441581	43.5	EUR	Male	Blood	7014252	15630.1	35.0839	5208085	24-441563	EUR	41.7	Female	Blood	6162428	17194.1	33.9258	5240887	-0.349
42	24-441743	EUR	Female	Blood	5768664	16656.9	30.7818	5200641	24-441704	33.5	EUR	Male	Blood	6166317	17034.5	33.6229	5166993	24-441822	EUR	34	Female	Blood	6212722	17356.8	34.5298	5267599	-0.382
43	24-441676	EUR	Male	Blood	6516305	17972.2	37.4818	5232696	24-441837	35.2	EUR	Male	Blood	6401391	16484.1	33.7791	5174491	24-441856	EUR	32.1	Female	Blood	5291056	16257.9	27.5457	5249918	-0.38
44	UCI-032	EUR	Female	Blood	6269034	16884.7	33.9573	5428396	UCI-099	27.7	EUR	Male	Blood	6877914	16217.2	35.7679	5389472	UCI-100	EUR	26.7	Female	Blood	7066188	14910.8	33.8066	5401411	-0.358
45	UCI-082	EUR	Male	Blood	4145829	24723.9	32.8655	5372707	UCI-033	35	EUR	Male	Blood	6491352	17618.5	36.6714	5407874	UCI-083	EUR	33.5	Female	Blood	4276728	18906.3	25.9395	5386542	-0.342
46	24-467632	EUR	Male	Blood	4910054	15704.3	24.6598	5173124	24-488961	26.6	EUR	Male	Blood	5316657	16637.6	28.3018	5204233	24-488959	EUR	26.5	Female	Blood	4875368	16448.7	25.6733	5225749	-0.362
47	UCI-035	EUR	Male	Blood	5787657	16321.6	30.2808	5389410	UCI-076	34.8	EUR	Male	Blood	5265660	18582.8	31.3687	5367113	UCI-084	EUR	35.5	Female	Blood	8245252	16167.2	42.7566	5464408	-0.344
48	24-441879	EUR	Female	Blood	5317212	18498.5	31.5029	5246075	24-441815	39.9	EUR	Male	Blood	6052456	18303.7	35.4569	5201859	24-441768	EUR	35.4	Female	Blood	6531432	17123.4	35.8108	5241705	-0.426
49	UCI-038	EUR	Female	Blood	6259808	18207.3	36.553	5466273	UCI-077	35.4	EUR	Male	Blood	3844267	23861.2	29.4111	5355385	UCI-093	AMR	33.7	Female	Blood	4744872	22327.3	33.9731	5531837	-0.35
50	24-488919	EUR	Female	Blood	8195728	15638.4	41.0411	5236988	24-488982	28.7	EUR	Male	Blood	6003716	17647.2	33.9126	5199285	24-468253	EUR	27.7	Female	Blood	6473491	17602.7	36.4948	5247505	-0.366
51	24-488946	AMR	Female	Blood	6312717	17355.6	35.0844	5351538	24-488974	39	EUR	Male	Blood	5547076	18336	32.5648	5224069	24-488991	AMR	37.4	Female	Blood	6483689	17633.3	36.6043	5388551	-0.378
52	UCI-002	EUR	Male	Blood	5663575	16486.2	29.9456	5387681	UCI-051	36.3	EUR	Male	Blood	3520976	23409.8	26.4326	5360853	UCI-063	EUR	30.5	Female	Blood	5799607	18508.7	34.4431	5443611	-0.33
53	UCI-041	AMR	Female	Blood	6092368	17101.5	33.4238	6039422	UCI-078	38.3	AFR	Male	Blood	4621075	22260.4	32.9781	6350238	UCI-094	EUR	31.8	Female	Blood	5467469	18216.2	31.9498	5392513	-0.708
54	UCI-042	EUR	Male	Blood	5502181	14203.5	25.0609	5327185	24-488994	29.4	EUR	Male	Blood	8706221	15344	42.7333	5189469	24-488926	EUR	28.7	Female	Blood	7766955	15043.8	37.4085	5252396	-0.282
55	24-441811	EUR	Female	Blood	5730283	15725.3	28.8443	5222039	24-441756	28.3	EUR	Male	Blood	5870386	16211.1	30.4508	5176390	24-441809	EUR	27.9	Female	Blood	7451744	15614.1	37.2425	5230868	-0.35
56	24-488954	EUR	Male	Blood	6116939	17134.3	33.5447	5215233	24-488971	38.2	EUR	Male	Blood	6839879	16375.1	35.842	5224557	24-488986	EUR	30.5	Female	Blood	7363042	15319.1	36.1135	5254674	-0.322
57	24-467944	EUR	Male	Blood	6335838	16793.9	34.051	5242689	24-467716	37.8	EUR	Male	Blood	7133054	16054.8	36.645	5232787	24-489016	EUR	36	Female	Blood	7429431	14677.6	34.9059	5287174	-0.368
58	24-467730	AMR	Male	Blood	8629493	14945.1	41.2346	5296442	24-467725	18.8	AMR	Male	Blood	6552385	15905.5	33.3544	5279778	24-467869	AMR	18.2	Female	Blood	4335948	17701.9	24.5838	5298562	-0.332
59	24-488981	EUR	Female	Blood	9071526	14446.4	41.9623	5241576	24-467587	38.1	EUR	Male	Blood	9257947	14432.5	42.7701	5192937	24-467840	EUR	35.3	Female	Blood	8620082	13139.6	36.2725	5224321	-0.349
60	24-488931	EUR	Male	Blood	6703379	16306.1	34.9918	5269220	24-467723	34.5	EUR	Male	Blood	6438779	17782.2	36.6556	5223666	24-488957	EUR	34	Female	Blood	6306783	17395.7	35.1278	5339016	-0.368
61	24-468036	EUR	Female	Blood	8596386	15827.5	43.5486	5319809	24-488925	41.9	EUR	Male	Blood	5839448	17459.3	32.6332	5254743	24-468018	EUR	36.6	Female	Blood	6414085	17936.9	36.8473	5324475	-0.364
62	24-488984	EUR	Male	Blood	8889025	15228.6	43.3098	5269213	24-489017	34	EUR	Male	Blood	6429993	17028.1	35.0388	5283180	24-488972	AMR	31.4	Female	Blood	6461029	16289.8	33.6842	5354137	-0.331
63	24-435383	EUR	Female	Buccal	7385899	16096.9	38.0712	5259924	24-435375	29.8	EUR	Male	Buccal	5981935	16075.6	30.7689	5185463	24-435540	EUR	29.7	Female	Buccal	7405996	15569.5	36.9342	5252582	-0.355
64	UCI-047	AMR	Male	Blood	7137998	14889	34.0568	6049092	UCI-079	26.6	EUR	Male	Blood	4900924	22488.3	35.3426	5429843	UCI-095	AFR	27.9	Female	Blood	6077817	19577	38.1574	6446510	-0.678
65	24-467351	EUR	Female	Blood	7459995	14396	34.3807	5225256	24-467912	39.4	EUR	Male	Blood	7063344	15380.9	34.7715	5177408	24-488944	EUR	37.6	Female	Blood	6516087	16306.9	34.0186	5283794	-0.29
66	UCI-048	AMR	Male	Blood	6014970	15709.4	30.2787	5465954	UCI-080	23.2	AMR	Male	Blood	4942663	18598.9	29.4669	5467194	UCI-096	AMR	21.3	Female	Blood	5182033	20765.3	34.5249	5517064	-0.382
67	UCI-049	EUR	Female	Blood	6853099	16585.8	36.4753	5419097	UCI-085	30.3	EUR	Male	Blood	5237533	18647	31.3048	5352370	UCI-097	EUR	23.9	Female	Blood	4858594	20032.3	31.231	5409805	-0.38
68	24-488960	EUR	Female	Blood	6878413	16341.1	36.0061	5224845	24-488942	40.7	EUR	Male	Blood	5802559	18243.1	33.8853	5177077	24-489035	EUR	40.8	Female	Blood	5975418	17881.1	34.2272	5239860	-0.392
69	25-224913	EUR	Male	Unknown	8222513	15503.1	37.8496	5209923	25-224909	42.3	EUR	Male	Unknown	8873239	14001.7	38.7384	5200003	25-224914	EUR	36.7	Female	Unknown	8221733	15117.9	39.6114	5296563	-0.295
70	24-488989	AMR	Male	Blood	6475496	17206.2	35.6483	5282795	24-488956	27.8	AMR	Male	Blood	7072887	16563.9	37.4888	5252877	24-467535	AMR	23.3	Female	Blood	6167012	17278.9	34.1116	5355285	-0.299
71	24-435560	EUR	Male	Blood	7920210	15194.5	38.5098	5261802	24-435458	32.1	EUR	Male	Blood	8679686	15018.7	41.7192	5294144	24-435449	EUR	32.1	Female	Blood	6790992	14508.6	31.5423	5238421	-0.358
72	25-224871	EUR	Female	Buccal	8222771	15769.7	39.0806	5260722	25-224878	36.6	EUR	Male	Buccal	7728977	13933.4	28.7789	5169574	25-224872	EUR	30.3	Female	Buccal	7834015	15381.8	34.1927	5245523	-0.413
73	24-435590	EUR	Female	Blood	5699234	15556.1	28.376	5257123	24-435585	43	EUR	Male	Blood	7486667	16448.4	39.4008	5250580	24-435567	EUR	39.9	Female	Blood	6254169	16274.2	32.5992	5256585	-0.373
74	UCI-050	EUR	Male	Blood	6935265	15679.3	34.8694	5381588	UCI-086	35	EUR	Male	Blood	5633687	18149.3	32.7681	5382524	UCI-098	EUR	34.3	Female	Blood	5014998	16688.9	26.8527	5439591	-0.386
75	24-435509	SAS	Male	Unknown	6389877	14099.7	28.8136	5303109	24-435525	36	SAS	Male	Blood	6149171	13926.2	27.3875	5282152	24-435496	SAS	35.4	Female	Blood	7820303	14241.9	35.6575	5342051	-0.406
76	24-488945	EUR	Male	Blood	6773785	15888	34.4246	5321925	24-468210	39.4	EUR	Male	Blood	7334246	15878.3	37.2558	5393799	24-468072	EUR	34.2	Female	Blood	7663792	14845.3	36.4204	5198121	-0.357
77	24-435551	EUR	Female	Unknown	6394514	16399.9	33.5888	5205893	24-435542	36.3	EUR	Male	Unknown	6753542	14399.4	31.1333	5154846	24-435588	EUR	36.5	Female	Unknown	6876670	14320.5	31.5406	5216399	-0.369
78	24-435774	EUR	Male	Blood	5633492	17058.1	30.6495	5189232	24-435692	37	EUR	Male	Blood	5393344	19119.1	32.9155	5210505	24-435668	EUR	33.3	Female	Blood	5423152	19510.6	33.7664	5271401	-0.319
79	24-490912	EUR	Female	Blood	5227910	19932.9	33.3865	5243326	24-435550	38.5	EUR	Male	Blood	6326100	18694.7	37.8776	5201519	24-435762	EUR	39.1	Female	Blood	7732648	15846.2	39.2367	5221562	-0.343
80	24-435781	AMR	Male	Blood	5712887	15138.7	27.6744	5306756	24-435702	26.6	AMR	Male	Blood	5871269	15109.7	28.3914	5245175	24-435678	AMR	16.8	Female	Blood	7165210	14446.6	33.1416	5375413	-0.431
81	25-224934	EUR	Male	Unknown	9879792	14221	41.8703	5234392	25-229663	35.9	EUR	Male	Unknown	8564112	15672.1	40.7689	5217908	25-224946	EUR	28.1	Female	Unknown	8781879	16110.5	43.2709	5254806	-0.352
82	25-224927	EUR	Male	Unknown	9521905	15337.7	39.2869	5282802	25-224877	33.7	EUR	Male	Unknown	8324993	16077.1	39.8081	5386050	25-224924	EUR	36.4	Female	Unknown	8706411	13944.9	37.9383	5253025	-0.329
83	25-224882	EUR	Female	Unknown	8663160	15379.6	28.4576	5312546	25-224877	36.9	EUR	Male	Unknown	8324993	16077.1	39.8081	5386050	25-224924	EUR	39.6	Female	Unknown	8706411	13944.9	37.9383	5253025	-0.329
84	24-489005	EUR	Female	Blood	6968835	17248	38.4866	5293044	24-489038	33.2	EUR	Male	Blood	6395434	17301.5	35.4067	5209705	24-468096	EUR	29.3	Female	Blood	6066028	19197.8	37.2968	5322368	-0.287
85	24-467421	EUR	Female	Blood	7261838	17050.8	39.6411	5270965	24-489038	35.8	EUR	Male	Blood	6395434	17301.5	35.4067	5209705	24-468096	EUR	31.9	Female	Blood	6066028	19197.8	37.2968	5322368	-0.287
86	24-441765	AMR	Male	Blood	6086202	17128.6	33.3757	5343559	24-441800	35.2	AMR	Male	Blood	5814056	16488.6	30.6854	5350832	24-467938	AMR	35.2	Female	Blood	5792377	17864.5	33.1238	5411968	-0.367
87	UCI-028	AMR	Female	Blood	6559175	17105.5	35.9823	5629231	24-441800	31.2	AMR	Male	Blood	5814056	16488.6	30.6854	5350832	24-467938	AMR	31.2	Female	Blood	5792377	17864.5	33.1238	5411968	-0.367
88	24-468060	EUR	Male	Blood	7473104	17113.1	40.9297	5198403	24-467958	30.2	EUR	Male	Blood	8046129	16618.6	42.7997	5199744	24-489010	EUR	34.9	Female	Blood	7641546	15322.5	37.4889	5279758	-0.325
89	24-467726	EUR	Male	Blood	6513326	17053	35.553	5212702	24-467958	31.9	EUR	Male	Blood	8046129	16618.6	42.7997	5199744	24-489010	EUR	36.6	Female	Blood	7641546	15322.5	37.4889	5279758	-0.325
90	24-489009	EUR	Female	Blood	5910257	18085.9	34.2297	5279034	24-468231	34	EUR	Male	Blood	6813147	17205.2	37.5077	5259657	24-488955	EUR	32.4	Female	Blood	7907084	16060.6	40.6651	5256007	-0.3
91	UCI-046	EUR	Female	Blood	6150111	15462.5	30.505	5409049	24-468231	36.5	EUR	Male	Blood	6813147	17205.2	37.5077	5259657	24-488955	EUR	34.9	Female	Blood	7907084	16060.6	40.6651	5256007	-0.3
92	24-468121	EUR	Male	Blood	5292210	18180.8	30.8109	5181371	24-467541	43.4	EUR	Male	Blood	6774654	16908.8	36.6585	5204446	24-467329	EUR	39.9	Female	Blood	6954817	15484.9	34.4876	5229615	-0.385
93	24-467620	EUR	Female	Blood	7406316	15999.9	37.9377	5240489	24-467541	35.3	EUR	Male	Blood	6774654	16908.8	36.6585	5204446	24-467329	EUR	31.8	Female	Blood	6954817	15484.9	34.4876	5229615	-0.385
94	24-441639	EUR	Male	Blood	4827515	19025.4	29.4027	5198685	24-441729	31.3	EUR	Male	Blood	5605031	16276.6	29.1962	5222171	24-441871	EUR	27.5	Female	Blood	6974545	14293.6	31.9177	5247750	-0.366
95	24-441781	EUR	Male	Blood	7296270	15345.5	35.829	5214269	24-441729	32.9	EUR	Male	Blood	5605031	16276.6	29.1962	5222171	24-441871	EUR	29.1	Female	Blood	6974545	14293.6	31.9177	5247750	-0.366
96	24-435405	SAS	Female	Blood	7099506	18367.2	41.7502	5274504	24-435417	39.9	SAS	Male	Blood	4913673	20619.6	32.4371	5306857	24-435367	SAS	36.5	Female	Blood	6882156	15687.8	34.5708	5373236	-0.214
97	24-435607	SAS	Female	Blood	6393977	16071.3	32.8916	5292439	24-435417	25.2	SAS	Male	Blood	4913673	20619.6	32.4371	5306857	24-435367	SAS	21.8	Female	Blood	6882156	15687.8	34.5708	5373236	-0.214
98	24-467900	EUR	Male	Blood	6434244	15638	32.1955	5220029	24-467741	31.5	EUR	Male	Blood	7250676	15782.7	36.6087	5214941	24-488973	EUR	31.9	Female	Blood	8055277	15615.9	40.2579	5275998	-0.356
99	24-467934	EUR	Male	Blood	6006180	17321.5	33.2918	5217368	24-467741	32.8	EUR	Male	Blood	7250676	15782.7	36.6087	5214941	24-488973	EUR	33.2	Female	Blood	8055277	15615.9	40.2579	5275998	-0.356
100	24-468129	EUR	Male	Buccal	8494933	15288	41.5418	5251491	24-488922	34.8	EUR	Male	Buccal	5998156	18115.6	34.7772	5255972	24-467787	EUR	31.2	Female	Buccal	5396107	18106.8	31.2848	5272368	-0.288
101	24-467774	EUR	Male	Buccal	6078648	16813.5	32.7075	5219400	24-488922	32.3	EUR	Male	Buccal	5998156	18115.6	34.7772	5255972	24-467787	EUR	28.7	Female	Buccal	5396107	18106.8	31.2848	5272368	-0.288
102	24-488939	EUR	Male	Buccal	6117541	17331.3	33.9272	5239158	24-488922	38.6	EUR	Male	Buccal	5998156	18115.6	34.7772	5255972	24-467787	EUR	35	Female	Buccal	5396107	18106.8	31.2848	5272368	-0.288
103	24-467886	EUR	Female	Blood	6742843	15300.1	33.0349	5252390	24-467396	43	EUR	Male	Blood	5865913	14855.5	27.9043	5180748	24-488938	EUR	38.3	Female	Blood	7299871	15343.2	35.8629	5239650	-0.355
104	25-224973	EUR	Male	Buccal	8529686	14031.8	37.0812	5208958	24-467396	32.2	EUR	Male	Blood	5865913	14855.5	27.9043	5180748	24-488938	EUR	27.5	Female	Blood	7299871	15343.2	35.8629	5239650	-0.355
