# Supplementary material for: Identification of de novo variants from parent-proband duos via long-read sequencing
Source: Am J Hum Genet. 2026 Mar 5;113(3):437–52. doi: 10.1016/j.ajhg.2026.02.006 (PMC12987547; doi:10.1016/j.ajhg.2026.02.006)
Supplement: Table S3. List of variants classified as de novo by duoNovo from the 74 duos of the UCI-GREGoR case set — Includes ENSEMBL annotations based on location with respect to annotated genes, functional consequences for coding variants, variant frequency in different gnomAD populations, CADD Phred score, and spliceAI scores [file mmc3.xls]

## Sheet: discover_duo_variants.updated_a
DuoID	duoType	Chr	Start	End	Ref	Alt	Func.refGeneWithVer	Func.ensGene	Gene.ensGene	GeneDetail.ensGene	ExonicFunc.ensGene	AAChange.ensGene	gnomad41_genome_AF	gnomad41_genome_AF_raw	gnomad41_genome_AF_XX	gnomad41_genome_AF_XY	gnomad41_genome_AF_grpmax	gnomad41_genome_faf95	gnomad41_genome_faf99	gnomad41_genome_fafmax_faf95_max	gnomad41_genome_fafmax_faf99_max	gnomad41_genome_AF_afr	gnomad41_genome_AF_ami	gnomad41_genome_AF_amr	gnomad41_genome_AF_asj	gnomad41_genome_AF_eas	gnomad41_genome_AF_fin	gnomad41_genome_AF_mid	gnomad41_genome_AF_nfe	gnomad41_genome_AF_remaining	gnomad41_genome_AF_sas	Cadd16_SNV_Phred	spAI_max	spAI_max_dist	spAI_max_type
Duo_1	PM	chrX	6429890	6429890	C	T	intergenic	intergenic	MIR4770,VCX3A	dist=45927;dist=103728	.	.	0	0	0	0	0	0	0	0	0	0	0	0	0	0	0	0	0	0	0	0.057	.	.	.
Duo_2	PM	chrX	28802398	28802398	A	G	intronic	intronic	IL1RAPL1	.	.	.	0	0	0	0	0	0	0	0	0	0	0	0	0	0	0	0	0	0	0	10.77	0	47,15,31,-4	AG,AL,DG,DL
Duo_2	PM	chrX	111569426	111569426	G	C	intergenic	intergenic	SERTM2,ALG13	dist=47027;dist=111692	.	.	0	0	0	0	0	0	0	0	0	0	0	0	0	0	0	0	0	0	0	3.277	.	.	.
Duo_3	PM	chrX	131753281	131753281	G	A	ncRNA_intronic	ncRNA_intronic	FIRRE	.	.	.	0.0072	0.0065	0.0069	0.008	0.0126	0.0067	0.0066	0.0118	0.0114	0.0017	0.0079	0.0027	0	0	0.0028	0	0.0126	0.0085	0	3.885	.	.	.
Duo_4	PF	chr1	3434604	3434604	G	A	UTR3	UTR3	PRDM16	ENST00000378391.6:c.*793G>A,ENST00000270722.10:c.*793G>A	.	.	0	0	0	0	0	0	0	0	0	0	0	0	0	0	0	0	0	0	0	3.623	0	3,-8,2,-30	AG,AL,DG,DL
Duo_5	PM	chr1	5325425	5325427	CAA	C	intergenic	intergenic	ENSG00000284616,ENSG00000284666	dist=18031;dist=155360	.	.	0	0	0	0	0	0	0	0	0	0	0	0	0	0	0	0	0	0	0	.	.	.	.
Duo_6	PM	chr1	5556146	5556146	C	T	intergenic	intergenic	ENSG00000260972,ENSG00000236948	dist=61472;dist=5563	.	.	8.539e-05	8.531e-05	8.997e-05	8.06e-05	8.822e-05	4.955e-05	3.961e-05	3.762e-05	2.575e-05	7.221e-05	0	0	0	0	0.0004	0	8.822e-05	0	0	0.846	.	.	.
Duo_7	PF	chr1	5844517	5844517	G	A	intergenic	intergenic	ENSG00000289893,MIR4689	dist=73064;dist=18155	.	.	0	0	0	0	0	0	0	0	0	0	0	0	0	0	0	0	0	0	0	1.872	.	.	.
Duo_8	PM	chr1	14292390	14292390	A	G	intergenic	ncRNA_intronic	ENSG00000231606	.	.	.	0	0	0	0	0	0	0	0	0	0	0	0	0	0	0	0	0	0	0	0.172	.	.	.
Duo_9	PF	chr1	22794911	22794911	A	T	intronic	intronic	EPHB2	.	.	.	0	0	0	0	0	0	0	0	0	0	0	0	0	0	0	0	0	0	0	14.41	0	-2,36,-6,3	AG,AL,DG,DL
Duo_10	PM	chr1	24168457	24168458	AC	A	intronic	intronic	IFNLR1	.	.	.	0.0959	0.0961	0.0924	0.0995	0.4387	0.0946	0.094	0.4236	0.4175	0.0203	0.148	0.1696	0.0429	0.4387	0.0711	0.0748	0.1006	0.093	0.1645	.	0.03	-28	AG
Duo_11	PM	chr1	24428104	24428104	A	G	intronic	intronic	NIPAL3	.	.	.	0.0418	0.0419	0.0419	0.0417	0.0649	0.0409	0.0406	0.0633	0.0627	0.0106	0.1495	0.0285	0.0188	0.0002	0.0705	0.0068	0.0649	0.0393	0.0075	1.675	0	-9,17,-46,39	AG,AL,DG,DL
Duo_12	PM	chr1	33547795	33547795	G	T	intronic	intronic	CSMD2	.	.	.	0	0	0	0	0	0	0	0	0	0	0	0	0	0	0	0	0	0	0	5.189	0	-21,49,33,17	AG,AL,DG,DL
Duo_1	PM	chr1	33769840	33769840	T	C	intronic	intronic	CSMD2	.	.	.	0	0	0	0	0	0	0	0	0	0	0	0	0	0	0	0	0	0	0	2.602	0	-1,-38,1,47	AG,AL,DG,DL
Duo_13	PF	chr1	48362452	48362452	T	A	intronic	intronic	SPATA6	.	.	.	6.566e-06	6.561e-06	0	1.343e-05	1.47e-05	0	0	0	0	0	0	0	0	0	0	0	1.47e-05	0	0	1.053	0	2,42,33,-32	AG,AL,DG,DL
Duo_13	PF	chr1	64284020	64284020	G	A	intergenic	intergenic	UBE2U,RNU7-62P	dist=16652;dist=100378	.	.	0	0	0	0	0	0	0	0	0	0	0	0	0	0	0	0	0	0	0	4.287	.	.	.
Duo_14	PF	chr1	68899300	68899300	A	G	intergenic	ncRNA_intronic	ENSG00000285407	.	.	.	0	0	0	0	0	0	0	0	0	0	0	0	0	0	0	0	0	0	0	7.383	.	.	.
Duo_15	PM	chr1	73697094	73697094	G	A	ncRNA_intronic	ncRNA_intronic	LINC02238	.	.	.	1.316e-05	1.313e-05	1.285e-05	1.347e-05	1.47e-05	2.19e-06	8.2e-07	0	0	0	0	0	0	0	9.439e-05	0	1.47e-05	0	0	0.716	.	.	.
Duo_4	PF	chr1	76654856	76654856	C	T	intergenic	intergenic	ENSG00000272855,RNU6-161P	dist=17517;dist=98279	.	.	6.578e-06	6.568e-06	0	1.347e-05	1.47e-05	0	0	0	0	0	0	0	0	0	0	0	1.47e-05	0	0	6.25	.	.	.
Duo_16	PF	chr1	79059285	79059285	A	C	intergenic	intronic	ADGRL4	.	.	.	0.0631	0.0632	0.0652	0.061	0.0918	0.0621	0.0616	0.0899	0.0892	0.0302	0.0724	0.0379	0.0349	0.0002	0.096	0.0646	0.0918	0.0617	0.0369	8.931	.	.	.
Duo_13	PF	chr1	80295028	80295028	T	C	intergenic	intergenic	ENSG00000260322,ENSG00000225598	dist=178110;dist=78336	.	.	0	0	0	0	0	0	0	0	0	0	0	0	0	0	0	0	0	0	0	0.046	.	.	.
Duo_5	PM	chr1	80781311	80781311	G	A	intergenic	intergenic	LINC01781,ENSG00000285179	dist=134520;dist=428523	.	.	0.0002	0.0002	0.0002	0.0002	0.0004	0.0002	0.0002	0.0002	0.0002	0.0001	0	0.0001	0	0.0004	0.0001	0	0.0004	0.0005	0	0.806	.	.	.
Duo_9	PF	chr1	82956120	82956120	C	T	ncRNA_intronic	ncRNA_intronic	LINC01362	.	.	.	0.0002	0.0002	0.0002	0.0001	0.0003	0.0001	9.233e-05	0.0002	0.0001	4.812e-05	0	0.0003	0	0	0	0	0.0003	0	0	3.832	.	.	.
Duo_17	PM	chr1	84103078	84103078	T	C	intronic	intronic	PRKACB	.	.	.	0	0	0	0	0	0	0	0	0	0	0	0	0	0	0	0	0	0	0	5.799	.	.	.
Duo_18	PF	chr1	85067183	85067183	A	G	intronic	intronic	DNAI3	.	.	.	0	0	0	0	0	0	0	0	0	0	0	0	0	0	0	0	0	0	0	7.959	0	-36,2,-15,-3	AG,AL,DG,DL
Duo_9	PF	chr1	89769544	89769544	G	A	intergenic	intronic	ENSG00000271949	.	.	.	0	0	0	0	0	0	0	0	0	0	0	0	0	0	0	0	0	0	0	5.214	0	1,22,1,7	AG,AL,DG,DL
Duo_9	PF	chr1	90990998	90991002	ATATG	A	intronic	intronic	ZNF644	.	.	.	0	0	0	0	0	0	0	0	0	0	0	0	0	0	0	0	0	0	0	.	0	-25,-11,30,45	AG,AL,DG,DL
Duo_13	PF	chr1	93930595	93930595	G	A	intergenic	intergenic	GCLM,ABCA4	dist=21139;dist=62239	.	.	0	0	0	0	0	0	0	0	0	0	0	0	0	0	0	0	0	0	0	2.528	.	.	.
Duo_14	PF	chr1	95818741	95818741	A	T	intergenic	intergenic	LINC02607,LINC02790	dist=36399;dist=173269	.	.	0	0	0	0	0	0	0	0	0	0	0	0	0	0	0	0	0	0	0	5.984	.	.	.
Duo_19	PF	chr1	105580427	105580427	C	T	intergenic	intergenic	ENSG00000285981,LINC01676	dist=548062;dist=7267	.	.	0.0028	0.0029	0.0027	0.003	0.0492	0.0026	0.0025	0.0443	0.0423	0.0003	0	0.0059	0	0.0492	0.0032	0	0.0003	0.0047	0.0021	9.004	.	.	.
Duo_20	PF	chr1	109159304	109159304	G	A	intronic	intronic	ELAPOR1	.	.	.	6.572e-06	6.567e-06	1.285e-05	0	1.47e-05	0	0	0	0	0	0	0	0	0	0	0	1.47e-05	0	0	0.278	0	28,6,28,-9	AG,AL,DG,DL
Duo_7	PF	chr1	111576805	111576805	G	A	intronic	intronic	RAP1A	.	.	.	0	0	0	0	0	0	0	0	0	0	0	0	0	0	0	0	0	0	0	7.802	0.06	-4	DG
Duo_21	PF	chr1	112649397	112649397	T	G	intronic	intronic	CAPZA1	.	.	.	0	0	0	0	0	0	0	0	0	0	0	0	0	0	0	0	0	0	0	7.084	0.03	21	AL
Duo_22	PM	chr1	117111194	117111194	C	T	UTR3	UTR3	TRIM45	ENST00000256649.9:c.*1111G>A,ENST00000369464.7:c.*1111G>A	.	.	8.543e-05	8.538e-05	8.994e-05	8.07e-05	0.0002	4.958e-05	3.963e-05	9.047e-05	7.012e-05	0	0	6.54e-05	0	0	0	0	0.0002	0.0005	0	0.355	0	-2,18,20,18	AG,AL,DG,DL
Duo_23	PM	chr1	117262495	117262495	G	A	intergenic	intergenic	Metazoa_SRP,LINC01525	dist=18987;dist=32949	.	.	0.0032	0.0032	0.0029	0.0035	0.0045	0.0029	0.0028	0.0041	0.0039	0.001	0.0055	0.0008	0	0.0002	0.0107	0	0.0045	0.0014	0	2.098	.	.	.
Duo_24	PF	chr1	157476285	157476285	A	T	intergenic	intergenic	LINC02772,FCRL5	dist=192319;dist=37092	.	.	0	0	0	0	0	0	0	0	0	0	0	0	0	0	0	0	0	0	0	6.901	.	.	.
Duo_25	PM	chr1	158401624	158401624	A	G	intergenic	intergenic	OR10T2,OR10K2	dist=2158;dist=16586	.	.	0	0	0	0	0	0	0	0	0	0	0	0	0	0	0	0	0	0	0	4.514	.	.	.
Duo_21	PF	chr1	162406530	162406530	T	C	intronic	intronic	SH2D1B	.	.	.	0	0	0	0	0	0	0	0	0	0	0	0	0	0	0	0	0	0	0	6.851	0	-22,-12,1,-7	AG,AL,DG,DL
Duo_26	PM	chr1	163882475	163882475	G	A	intergenic	intergenic	NUF2,U3	dist=526711;dist=41195	.	.	0	0	0	0	0	0	0	0	0	0	0	0	0	0	0	0	0	0	0	0.155	.	.	.
Duo_27	PF	chr1	169555626	169555626	A	C	intronic	intronic	F5	.	.	.	0	0	0	0	0	0	0	0	0	0	0	0	0	0	0	0	0	0	0	7.498	0	12,13,-40,13	AG,AL,DG,DL
Duo_28	PM	chr1	173081356	173081356	A	T	intergenic	intergenic	ENSG00000224228,TNFSF4	dist=17341;dist=87371	.	.	0	0	0	0	0	0	0	0	0	0	0	0	0	0	0	0	0	0	0	6.136	.	.	.
Duo_9	PF	chr1	174172261	174172261	C	T	intronic	intronic	RABGAP1L	.	.	.	0	0	0	0	0	0	0	0	0	0	0	0	0	0	0	0	0	0	0	2.938	0	-3,-8,0,4	AG,AL,DG,DL
Duo_29	PF	chr1	179371279	179371279	T	G	intronic	intronic	AXDND1	.	.	.	0	0	0	0	0	0	0	0	0	0	0	0	0	0	0	0	0	0	0	5.401	0	1,4,-1,-2	AG,AL,DG,DL
Duo_7	PF	chr1	181968934	181968934	C	T	intergenic	ncRNA_intronic	ENSG00000287452	.	.	.	0.0003	0.0003	0.0004	0.0002	0.0005	0.0002	0.0002	0.0004	0.0004	0.0001	0	0	0	0	0	0	0.0005	0	0	1.595	.	.	.
Duo_30	PF	chr1	184910171	184910171	A	T	intronic	intronic	NIBAN1	.	.	.	0.0509	0.051	0.0495	0.0524	0.1569	0.0499	0.0495	0.1517	0.1496	0.0115	0.0482	0.1569	0.0967	0.0637	0.0413	0.0544	0.0477	0.062	0.07	0.989	0	-2,-11,-12,11	AG,AL,DG,DL
Duo_31	PF	chr1	186151973	186151976	CTCT	C	intronic	intronic	HMCN1	.	.	.	0	0	0	0	0	0	0	0	0	0	0	0	0	0	0	0	0	0	0	.	0	45,43,-15,43	AG,AL,DG,DL
Duo_24	PF	chr1	186293986	186293986	C	G	intergenic	intergenic	ENSG00000288078,PRG4	dist=65795;dist=2293	.	.	1.971e-05	1.97e-05	2.569e-05	1.345e-05	4.409e-05	5.24e-06	2.45e-06	1.171e-05	6.25e-06	0	0	0	0	0	0	0	4.409e-05	0	0	0.101	.	.	.
Duo_21	PF	chr1	191251188	191251188	G	A	intergenic	intergenic	LINC01680,ENSG00000223344	dist=22721;dist=607519	.	.	0.0003	0.0003	0.0002	0.0004	0.0005	0.0002	0.0002	0.0004	0.0003	0.0001	0	6.609e-05	0	0	0	0	0.0005	0	0	6.37	.	.	.
Duo_21	PF	chr1	192467120	192467120	C	T	intergenic	ncRNA_intronic	ENSG00000285280	.	.	.	0	0	0	0	0	0	0	0	0	0	0	0	0	0	0	0	0	0	0	2.539	.	.	.
Duo_32	PM	chr1	195615513	195615513	A	G	intergenic	intergenic	ENSG00000285718,ENSG00000287364	dist=684203;dist=131653	.	.	0	0	0	0	0	0	0	0	0	0	0	0	0	0	0	0	0	0	0	4.477	.	.	.
Duo_33	PM	chr1	196676725	196676725	T	C	intronic	intronic	CFH,ENSG00000289697	.	.	.	0	0	0	0	0	0	0	0	0	0	0	0	0	0	0	0	0	0	0	2.132	0.03	-40	AG
Duo_8	PM	chr1	197073196	197073196	C	T	intergenic	intergenic	F13B,ASPM	dist=5936;dist=10931	.	.	0	0	0	0	0	0	0	0	0	0	0	0	0	0	0	0	0	0	0	5.957	.	.	.
Duo_21	PF	chr1	200470707	200470707	T	G	intergenic	ncRNA_intronic	ENSG00000230623	.	.	.	0.1388	0.1392	0.1419	0.1357	0.2062	0.1373	0.1366	0.2034	0.2022	0.0364	0.1974	0.1309	0.1924	0.0002	0.2008	0.1258	0.2062	0.148	0.0554	3.476	.	.	.
Duo_30	PF	chr1	201759914	201759914	A	G	ncRNA_intronic	ncRNA_intronic	IPO9-AS1	.	.	.	0	0	0	0	0	0	0	0	0	0	0	0	0	0	0	0	0	0	0	2.647	0	-11,12,-16,-45	AG,AL,DG,DL
Duo_24	PF	chr1	212142079	212142079	A	G	intergenic	intergenic	DTL,ENSG00000229983	dist=37066;dist=26128	.	.	0.0002	0.0002	0.0001	0.0003	0.0003	0.0001	0.0001	0.0002	0.0001	0.0003	0	6.539e-05	0.0003	0	9.416e-05	0	0.0002	0.0009	0	0.005	.	.	.
Duo_13	PF	chr1	212887329	212887329	G	A	intronic	intronic	FLVCR1	.	.	.	0	0	0	0	0	0	0	0	0	0	0	0	0	0	0	0	0	0	0	8.896	0	2,1,1,32	AG,AL,DG,DL
Duo_34	PF	chr1	216003098	216003098	G	A	intronic	intronic	USH2A	.	.	.	1.971e-05	2.625e-05	3.857e-05	0	4.816e-05	5.24e-06	2.45e-06	7.98e-06	2.99e-06	4.816e-05	0	0	0	0	0	0	1.471e-05	0	0	0.627	0	-20,18,-18,-30	AG,AL,DG,DL
Duo_35	PF	chr1	216009212	216009212	C	T	intronic	intronic	USH2A	.	.	.	0.0001	0.0001	0.0001	0.0001	0.0004	8.169e-05	6.725e-05	0.0001	9.9e-05	2.409e-05	0	0	0.0003	0	0	0	0.0002	0.0005	0.0004	0.773	0	-34,-4,-8,11	AG,AL,DG,DL
Duo_36	PM	chr1	218137391	218137391	T	C	intergenic	intergenic	RNU1-141P,RRP15	dist=7439;dist=147902	.	.	0	0	0	0	0	0	0	0	0	0	0	0	0	0	0	0	0	0	0	1.952	.	.	.
Duo_19	PF	chr1	223156522	223156522	C	T	intergenic	intergenic	ENSG00000236846,ENSG00000226601	dist=11568;dist=24622	.	.	2.63e-05	2.627e-05	1.285e-05	4.039e-05	5.881e-05	8.15e-06	5.14e-06	1.972e-05	1.125e-05	0	0	0	0	0	0	0	5.881e-05	0	0	3.8	.	.	.
Duo_24	PF	chr1	223476989	223476989	G	T	intergenic	intergenic	CCDC185,CAPN8	dist=81524;dist=64627	.	.	0	0	0	0	0	0	0	0	0	0	0	0	0	0	0	0	0	0	0	2.949	.	.	.
Duo_31	PF	chr1	229432728	229432728	G	T	exonic	exonic	ACTA1	.	nonsynonymous SNV	ACTA1:ENST00000684723.1:exon2:c.C147A:p.N49K,ACTA1:ENST00000366683.4:exon3:c.C282A:p.N94K,ACTA1:ENST00000366684.7:exon3:c.C282A:p.N94K	0	0	0	0	0	0	0	0	0	0	0	0	0	0	0	0	0	0	0	21.7	0	-2,-22,-2,5	AG,AL,DG,DL
Duo_37	PM	chr1	230399816	230399816	G	A	intronic	intronic	PGBD5	.	.	.	0.0002	0.0002	0.0001	0.0003	0.0062	0.0002	0.0001	0.0045	0.0039	0	0	0	0	0.0004	0	0	0	0	0.0062	7.913	.	.	.
Duo_38	PM	chr1	232322044	232322044	T	C	intergenic	intergenic	RN7SL299P,SIPA1L2	dist=98899;dist=75921	.	.	6.568e-06	6.566e-06	1.284e-05	0	6.543e-05	0	0	0	0	0	0	6.543e-05	0	0	0	0	0	0	0	2.033	.	.	.
Duo_5	PM	chr1	233325881	233325881	G	A	intergenic	intergenic	PCNX2,MAP3K21	dist=30156;dist=1843	.	.	0	0	0	0	0	0	0	0	0	0	0	0	0	0	0	0	0	0	0	3.132	.	.	.
Duo_14	PF	chr1	234451860	234451860	C	T	intronic	intronic	TARBP1	.	.	.	0.214	0.2144	0.2172	0.2107	0.3963	0.212	0.2112	0.3912	0.3892	0.3963	0.1667	0.1872	0.1549	0.2305	0.1289	0.2857	0.1294	0.2167	0.1397	1.872	0	-7,28,-4,-38	AG,AL,DG,DL
Duo_39	PM	chr1	241197624	241197624	C	T	intronic	intronic	RGS7	.	.	.	0.2655	0.266	0.2641	0.2669	0.3341	0.2633	0.2624	0.3305	0.329	0.1128	0.3191	0.317	0.295	0.2812	0.3482	0.3197	0.3341	0.2682	0.2205	7.292	0	-2,-6,-2,0	AG,AL,DG,DL
Duo_1	PM	chr1	245615052	245615052	T	C	intronic	ncRNA_exonic	ENSG00000238224	.	.	.	0.0254	0.0256	0.0259	0.0247	0.0874	0.0247	0.0244	0.085	0.0841	0.0874	0	0.0103	0	0	0.0002	0.0068	0.0005	0.0194	0.0004	3.339	0	-17,-2,12,-2	AG,AL,DG,DL
Duo_40	PM	chr2	2364795	2364795	A	G	intergenic	intergenic	ENSG00000289941,ENSG00000290112	dist=31537;dist=248308	.	.	0	0	0	0	0	0	0	0	0	0	0	0	0	0	0	0	0	0	0	0.161	.	.	.
Duo_21	PF	chr2	3970845	3970845	C	T	ncRNA_intronic	ncRNA_intronic	LINC01304	.	.	.	5.911e-05	5.91e-05	5.138e-05	6.722e-05	0.0001	3.076e-05	2.209e-05	6.28e-05	4.297e-05	0.0001	0	0	0	0	0	0	4.409e-05	0	0	0.153	.	.	.
Duo_14	PF	chr2	4977945	4977945	C	T	intergenic	intergenic	RNU6-649P,ENSG00000289300	dist=32562;dist=93492	.	.	7.894e-05	7.883e-05	6.429e-05	9.429e-05	0.0003	4.501e-05	3.516e-05	8.888e-05	5.393e-05	9.667e-05	0	0.0003	0	0.0002	0	0	2.94e-05	0.0005	0	4.257	.	.	.
Duo_27	PF	chr2	6779247	6779247	G	A	intergenic	intergenic	LINC00487,NRIR	dist=8936;dist=40216	.	.	0	0	0	0	0	0	0	0	0	0	0	0	0	0	0	0	0	0	0	0.932	.	.	.
Duo_16	PF	chr2	7361479	7361479	G	A	intergenic	intergenic	LINC02973,ENSG00000229727	dist=99975;dist=21748	.	.	1.313e-05	1.312e-05	0	2.686e-05	0.0002	2.18e-06	8.2e-07	0	0	2.406e-05	0	0	0	0	0	0	0	0	0.0002	11.74	.	.	.
Duo_31	PF	chr2	12418980	12418980	G	C	ncRNA_intronic	ncRNA_intronic	MIR3681HG	.	.	.	0	0	0	0	0	0	0	0	0	0	0	0	0	0	0	0	0	0	0	11.02	.	.	.
Duo_24	PF	chr2	12736094	12736094	T	A	intronic	intronic	TRIB2	.	.	.	0	0	0	0	0	0	0	0	0	0	0	0	0	0	0	0	0	0	0	0.471	0	2,11,2,-17	AG,AL,DG,DL
Duo_41	PF	chr2	17490147	17490147	C	G	intergenic	intergenic	RN7SKP168,RAD51AP2	dist=367007;dist=20432	.	.	6.611e-06	1.317e-05	1.295e-05	0	0	0	0	0	0	0	0	0	0	0	0	0	0	0.0005	0	2.996	.	.	.
Duo_36	PM	chr2	18402452	18402452	A	C	intergenic	intergenic	ENSG00000212455,ENSG00000287881	dist=361719;dist=1515	.	.	0	0	0	0	0	0	0	0	0	0	0	0	0	0	0	0	0	0	0	0.196	.	.	.
Duo_42	PF	chr2	18410107	18410107	T	A	intergenic	ncRNA_intronic	ENSG00000287881	.	.	.	0	0	0	0	0	0	0	0	0	0	0	0	0	0	0	0	0	0	0	2.835	.	.	.
Duo_19	PF	chr2	18506037	18506037	C	T	intergenic	ncRNA_exonic	ENSG00000287849	.	.	.	0	0	0	0	0	0	0	0	0	0	0	0	0	0	0	0	0	0	0	10.97	.	.	.
Duo_9	PF	chr2	19759746	19759746	T	C	intergenic	intergenic	ENSG00000235911,LINC00954	dist=42170;dist=109114	.	.	0	0	0	0	0	0	0	0	0	0	0	0	0	0	0	0	0	0	0	4.306	.	.	.
Duo_30	PF	chr2	20193358	20193358	T	C	intergenic	intergenic	RNU6-961P,SDC1	dist=17449;dist=7439	.	.	0	0	0	0	0	0	0	0	0	0	0	0	0	0	0	0	0	0	0	1.625	.	.	.
Duo_43	PM	chr2	21419157	21419157	A	G	intergenic	ncRNA_intronic	ENSG00000231204,ENSG00000233005	.	.	.	0	0	0	0	0	0	0	0	0	0	0	0	0	0	0	0	0	0	0	3.049	.	.	.
Duo_19	PF	chr2	24142981	24142981	C	T	intronic	intronic	ENSG00000276087,FAM228B	.	.	.	5.914e-05	5.907e-05	7.714e-05	4.032e-05	0.0001	3.077e-05	2.21e-05	6.273e-05	4.293e-05	0.0001	0	0	0	0	0	0	4.412e-05	0	0	2.465	0	32,-20,-25,35	AG,AL,DG,DL
Duo_37	PM	chr2	25078600	25078600	G	A	intronic	intronic	EFR3B	.	.	.	0	0	0	0	0	0	0	0	0	0	0	0	0	0	0	0	0	0	0	20.8	0	-7,-44,2,21	AG,AL,DG,DL
Duo_44	PM	chr2	27837048	27837048	A	G	intronic	intronic	RBKS	.	.	.	0.0178	0.0178	0.0184	0.0171	0.0244	0.0172	0.017	0.0234	0.023	0.0047	0.1086	0.0201	0.0202	0.0002	0.0284	0.0068	0.0244	0.0185	0.006	0.173	0	-35,9,-35,7	AG,AL,DG,DL
Duo_33	PM	chr2	34365594	34365594	A	G	intergenic	ncRNA_intronic	LINC01320	.	.	.	0	0	0	0	0	0	0	0	0	0	0	0	0	0	0	0	0	0	0	0.089	.	.	.
Duo_13	PF	chr2	34385497	34385497	G	A	intergenic	ncRNA_intronic	LINC01320	.	.	.	3.285e-05	3.281e-05	0	6.72e-05	0.0006	1.261e-05	7.98e-06	0.0002	9e-05	0	0	0	0	0.0004	0	0	0	0	0.0006	8.012	.	.	.
Duo_43	PM	chr2	36509275	36509275	G	A	intronic	intronic	CRIM1	.	.	.	0.0046	0.0046	0.0042	0.005	0.0354	0.0043	0.0042	0.0311	0.0294	0.0057	0	0.0064	0.004	0.0029	0	0.0408	0.0021	0.0076	0.0354	1.862	0.01	-5	AG
Duo_45	PF	chr2	40255752	40255752	C	T	intronic	intronic	SLC8A1	.	.	.	0	0	0	0	0	0	0	0	0	0	0	0	0	0	0	0	0	0	0	2.535	0	-34,33,3,-19	AG,AL,DG,DL
Duo_25	PM	chr2	40871851	40871851	C	G	intergenic	intergenic	LINC01794,ENSG00000293085	dist=104399;dist=271929	.	.	0	0	0	0	0	0	0	0	0	0	0	0	0	0	0	0	0	0	0	0.398	.	.	.
Duo_7	PF	chr2	41973916	41973916	C	T	intergenic	intergenic	LINC02898,ENSG00000226398	dist=17110;dist=41709	.	.	0	0	0	0	0	0	0	0	0	0	0	0	0	0	0	0	0	0	0	11.1	.	.	.
Duo_35	PF	chr2	45204882	45204882	A	G	ncRNA_intronic	ncRNA_intronic	ENSG00000286728,LINC01121	.	.	.	0.0025	0.0025	0.0026	0.0024	0.0088	0.0023	0.0022	0.008	0.0077	0.0088	0	0.001	0	0	0	0	2.941e-05	0.0019	0	0.786	.	.	.
Duo_1	PM	chr2	47244214	47244214	G	A	ncRNA_intronic	ncRNA_intronic	EPCAM-DT	.	.	.	0.0057	0.0057	0.0059	0.0054	0.0083	0.0054	0.0052	0.0077	0.0075	0.0018	0.0307	0.0059	0.0066	0	0.0053	0.034	0.0083	0.0066	0.0012	3.345	.	.	.
Duo_34	PF	chr2	48776542	48776542	C	A	downstream	downstream	STON1-GTF2A1L	dist=25	.	.	0.0188	0.0188	0.0195	0.018	0.0312	0.0182	0.018	0.0301	0.0296	0.0049	0.0209	0.0125	0.0049	0.0004	0.024	0	0.0312	0.0161	0.0035	12.87	.	.	.
Duo_22	PM	chr2	49386109	49386109	A	G	intergenic	ncRNA_intronic	ENSG00000282890,ENSG00000282998	.	.	.	0.1055	0.106	0.1094	0.1015	0.1392	0.1042	0.1036	0.1362	0.1349	0.1392	0.0681	0.0617	0.1184	0.0006	0.083	0.1565	0.1113	0.1055	0.0307	4.345	.	.	.
Duo_42	PF	chr2	51972921	51972921	G	A	ncRNA_intronic	ncRNA_intronic	NRXN1-DT	.	.	.	0	0	0	0	0	0	0	0	0	0	0	0	0	0	0	0	0	0	0	12.25	.	.	.
Duo_41	PF	chr2	53277981	53277981	C	A	intergenic	intergenic	ENSG00000228033,ENSG00000251942	dist=343481;dist=192466	.	.	0	0	0	0	0	0	0	0	0	0	0	0	0	0	0	0	0	0	0	3.634	.	.	.
Duo_46	PM	chr2	55666327	55666327	T	C	intronic	intronic	PNPT1	.	.	.	3.288e-05	3.285e-05	2.571e-05	4.04e-05	4.832e-05	1.262e-05	7.99e-06	8.01e-06	3e-06	4.832e-05	0	0	0	0	0	0	2.941e-05	0.0005	0	1.685	0	45,-2,-45,14	AG,AL,DG,DL
Duo_18	PF	chr2	56417286	56417286	G	A	intergenic	intergenic	CCDC85A,ENSG00000285755	dist=31114;dist=872362	.	.	0	0	0	0	0	0	0	0	0	0	0	0	0	0	0	0	0	0	0	3.812	.	.	.
Duo_47	PM	chr2	57178019	57178019	A	G	intergenic	intergenic	CCDC85A,ENSG00000285755	dist=791847;dist=111629	.	.	0.0244	0.0245	0.0246	0.0243	0.037	0.0238	0.0235	0.034	0.0335	0.0058	0.0417	0.0201	0.023	0.0008	0.0394	0.0238	0.0352	0.027	0.037	11.61	.	.	.
Duo_6	PM	chr2	58208872	58208872	T	A	intronic	intronic	FANCL	.	.	.	0	0	0	0	0	0	0	0	0	0	0	0	0	0	0	0	0	0	0	0.817	0	-48,3,2,4	AG,AL,DG,DL
Duo_18	PF	chr2	59008636	59008637	AC	A	ncRNA_intronic	ncRNA_intronic	LINC01122	.	.	.	0	0	0	0	0	0	0	0	0	0	0	0	0	0	0	0	0	0	0	.	.	.	.
Duo_6	PM	chr2	60157794	60157794	G	A	intergenic	intergenic	ENSG00000271955,MIR4432HG	dist=57594;dist=178652	.	.	0	0	0	0	0	0	0	0	0	0	0	0	0	0	0	0	0	0	0	1.763	.	.	.
Duo_48	PM	chr2	62508567	62508567	T	G	intergenic	intergenic	TMEM17,ENSG00000226622	dist=2372;dist=25114	.	.	0	0	0	0	0	0	0	0	0	0	0	0	0	0	0	0	0	0	0	0.52	.	.	.
Duo_4	PF	chr2	65758686	65758686	A	G	intergenic	ncRNA_intronic	LINC02934	.	.	.	0	0	0	0	0	0	0	0	0	0	0	0	0	0	0	0	0	0	0	4.043	.	.	.
Duo_49	PM	chr2	66358374	66358374	A	T	upstream	upstream	MIR4778	dist=46	.	.	0	0	0	0	0	0	0	0	0	0	0	0	0	0	0	0	0	0	0	0.839	.	.	.
Duo_24	PF	chr2	66655373	66655373	C	G	ncRNA_intronic	ncRNA_intronic	LINC01798	.	.	.	0	0	0	0	0	0	0	0	0	0	0	0	0	0	0	0	0	0	0	0.174	.	.	.
Duo_7	PF	chr2	68441327	68441327	C	T	intergenic	intergenic	PLEK,FBXO48	dist=43874;dist=18095	.	.	0.4376	0.438	0.4321	0.4434	0.8619	0.4348	0.4337	0.8408	0.8322	0.3098	0.4923	0.5361	0.44	0.8619	0.4527	0.4388	0.4472	0.4551	0.5807	7.792	.	.	.
Duo_26	PM	chr2	69317403	69317403	A	G	intergenic	intergenic	ANTXR1,GFPT1	dist=68076;dist=2377	.	.	0	0	0	0	0	0	0	0	0	0	0	0	0	0	0	0	0	0	0	2.67	.	.	.
Duo_16	PF	chr2	71217646	71217646	C	T	intronic	intronic	PAIP2B	.	.	.	0	0	0	0	0	0	0	0	0	0	0	0	0	0	0	0	0	0	0	4.821	0.01	-17	AG
Duo_28	PM	chr2	73005750	73005750	C	T	intronic	intronic	SFXN5	.	.	.	0	0	0	0	0	0	0	0	0	0	0	0	0	0	0	0	0	0	0	3.188	0.04	-20	AG
Duo_13	PF	chr2	73728316	73728316	G	A	intergenic	intergenic	NAT8B,TPRKB	dist=26976;dist=1557	.	.	0.0002	0.0002	0.0002	0.0002	0.0006	0.0001	0.0001	0.0005	0.0004	0.0006	0	0.0001	0	0	0	0	0	0	0	4.165	.	.	.
Duo_50	PM	chr2	76232645	76232645	A	G	intergenic	ncRNA_intronic	ENSG00000287172,ENSG00000287749	.	.	.	0	0	0	0	0	0	0	0	0	0	0	0	0	0	0	0	0	0	0	1.428	.	.	.
Duo_3	PM	chr2	77024586	77024586	T	C	intronic	intronic	LRRTM4	.	.	.	6.578e-06	6.568e-06	0	1.346e-05	2.415e-05	0	0	0	0	2.415e-05	0	0	0	0	0	0	0	0	0	4.815	0	-22,-9,-22,-7	AG,AL,DG,DL
Duo_51	PM	chr2	78853124	78853124	C	T	intergenic	intergenic	ENSG00000234877,ENSG00000286260	dist=253718;dist=27589	.	.	0.0336	0.0344	0.0332	0.034	0.0537	0.0328	0.0325	0.0484	0.0479	0.0074	0.1177	0.0225	0.0166	0.0002	0.0587	0.0181	0.0499	0.0319	0.0537	1.045	.	.	.
Duo_6	PM	chr2	79462998	79462998	G	C	intergenic	intronic	CTNNA2	.	.	.	0	0	0	0	0	0	0	0	0	0	0	0	0	0	0	0	0	0	0	2.361	0	-39,-19,-10,-39	AG,AL,DG,DL
Duo_52	PM	chr2	98722900	98722900	C	T	intronic	intronic	MGAT4A	.	.	.	0	0	0	0	0	0	0	0	0	0	0	0	0	0	0	0	0	0	0	1.043	0	-2,31,-2,-25	AG,AL,DG,DL
Duo_16	PF	chr2	102481178	102481178	C	T	intronic	intronic	SLC9A4	.	.	.	0.0185	0.0185	0.0183	0.0186	0.0893	0.0179	0.0177	0.0825	0.0799	0.051	0	0.0058	0.0014	0.0893	0.0038	0.0068	0.0004	0.0123	0.0077	2.396	0	-4,34,-24,-5	AG,AL,DG,DL
Duo_45	PF	chr2	107646057	107646057	A	T	intergenic	ncRNA_intronic	LINC01885	.	.	.	0	0	0	0	0	0	0	0	0	0	0	0	0	0	0	0	0	0	0	0.876	.	.	.
Duo_16	PF	chr2	115429740	115429740	G	C	intronic	intronic	DPP10	.	.	.	0	0	0	0	0	0	0	0	0	0	0	0	0	0	0	0	0	0	0	3.488	0	3,-28,12,34	AG,AL,DG,DL
Duo_48	PM	chr2	115822043	115822043	T	G	intronic	intronic	DPP10	.	.	.	0	0	0	0	0	0	0	0	0	0	0	0	0	0	0	0	0	0	0	0.797	0	-43,35,33,-7	AG,AL,DG,DL
Duo_42	PF	chr2	116636381	116636381	A	G	intergenic	intergenic	ENSG00000287451,RNU7-190P	dist=696090;dist=503334	.	.	0	0	0	0	0	0	0	0	0	0	0	0	0	0	0	0	0	0	0	4.244	.	.	.
Duo_4	PF	chr2	118165910	118165910	C	G	intergenic	ncRNA_intronic	THORLNC	.	.	.	3.946e-05	3.941e-05	3.856e-05	4.04e-05	0.0012	1.716e-05	1.13e-05	0.0005	0.0003	0	0	0	0	0.0012	0	0	0	0	0	0.969	.	.	.
Duo_16	PF	chr2	124074693	124074693	A	G	intronic	intronic	CNTNAP5	.	.	.	0	0	0	0	0	0	0	0	0	0	0	0	0	0	0	0	0	0	0	1.463	0	16,-38,-5,22	AG,AL,DG,DL
Duo_7	PF	chr2	130827707	130827707	C	A	intergenic	intergenic	AMER3,ARHGEF4-AS1	dist=59573;dist=3271	.	.	0	0	0	0	0	0	0	0	0	0	0	0	0	0	0	0	0	0	0	1.548	.	.	.
Duo_46	PM	chr2	134951727	134951727	C	T	intronic	intronic	CCNT2	.	.	.	6.572e-06	6.567e-06	1.285e-05	0	6.547e-05	0	0	0	0	0	0	6.547e-05	0	0	0	0	0	0	0	1.172	0	15,23,-34,23	AG,AL,DG,DL
Duo_53	PM	chr2	147151830	147151830	C	G	intergenic	ncRNA_exonic	ENSG00000287847	.	.	.	0	0	0	0	0	0	0	0	0	0	0	0	0	0	0	0	0	0	0	7.08	.	.	.
Duo_7	PF	chr2	154227074	154227074	G	GC	intronic	intronic	GALNT13	.	.	.	0	0	0	0	0	0	0	0	0	0	0	0	0	0	0	0	0	0	0	.	0	7,30,21,30	AG,AL,DG,DL
Duo_29	PF	chr2	155617219	155617219	C	T	intergenic	ncRNA_intronic	ENSG00000286679	.	.	.	2.628e-05	2.625e-05	1.285e-05	4.032e-05	0.0002	8.14e-06	5.14e-06	4.88e-06	1.83e-06	2.407e-05	0	0	0	0.0002	0	0	2.942e-05	0	0	0.174	.	.	.
Duo_54	PM	chr2	158005298	158005298	T	C	intronic	intronic	UPP2	.	.	.	0	0	0	0	0	0	0	0	0	0	0	0	0	0	0	0	0	0	0	1.061	.	.	.
Duo_55	PM	chr2	158005298	158005298	T	C	intronic	intronic	UPP2	.	.	.	0	0	0	0	0	0	0	0	0	0	0	0	0	0	0	0	0	0	0	1.061	.	.	.
Duo_16	PF	chr2	162830119	162830119	T	C	intronic	intronic	KCNH7	.	.	.	0	0	0	0	0	0	0	0	0	0	0	0	0	0	0	0	0	0	0	10.41	0	1,-35,1,-1	AG,AL,DG,DL
Duo_34	PF	chr2	168862852	168862852	G	A	intronic	intronic	NOSTRIN	.	.	.	0.0118	0.0119	0.0123	0.0113	0.0187	0.0114	0.0112	0.0178	0.0175	0.0035	0.0373	0.0117	0.0133	0.0004	0.005	0.0238	0.0187	0.0123	0.0083	4.384	0	-44,-6,-8,-27	AG,AL,DG,DL
Duo_32	PM	chr2	169544204	169544204	G	A	intronic	intronic	FASTKD1	.	.	.	0.0012	0.0012	0.0012	0.0013	0.0005	0.0011	0.001	0.0003	0.0003	9.653e-05	0	0	0.0427	0	9.448e-05	0	0.0005	0.0014	0	0.128	0	0,-32,-2,-16	AG,AL,DG,DL
Duo_31	PF	chr2	169822122	169822122	G	A	intronic	intronic	METTL5	.	.	.	0	0	0	0	0	0	0	0	0	0	0	0	0	0	0	0	0	0	0	11.32	0	40,-16,35,20	AG,AL,DG,DL
Duo_56	PM	chr2	173653911	173653911	A	AATTAT	intergenic	intergenic	CDCA7,ENSG00000270460	dist=284914;dist=157165	.	.	0	0	0	0	0	0	0	0	0	0	0	0	0	0	0	0	0	0	0	.	.	.	.
Duo_20	PF	chr2	188374666	188374666	A	G	intronic	ncRNA_intronic	LINC01090	.	.	.	0	0	0	0	0	0	0	0	0	0	0	0	0	0	0	0	0	0	0	0.083	0	-18,-3,-5,-3	AG,AL,DG,DL
Duo_57	PM	chr2	190286298	190286298	T	TTATA	intronic	intronic	HIBCH	.	.	.	0.0153	0.0153	0.0158	0.0147	0.0229	0.0147	0.0145	0.022	0.0216	0.0037	0.0033	0.0161	0.0559	0.0002	0.0105	0.0102	0.0229	0.0194	0.0029	.	.	.	.
Duo_31	PF	chr2	191464392	191464392	G	T	intergenic	intergenic	MYO1B,ENSG00000288900	dist=39003;dist=212821	.	.	0	0	0	0	0	0	0	0	0	0	0	0	0	0	0	0	0	0	0	8.452	.	.	.
Duo_39	PM	chr2	192284090	192284090	A	T	intergenic	intergenic	TMEFF2,ENSG00000229395	dist=89157;dist=345829	.	.	0	0	0	0	0	0	0	0	0	0	0	0	0	0	0	0	0	0	0	4.056	.	.	.
Duo_58	PM	chr2	195226767	195226767	G	T	intergenic	intergenic	ENSG00000235056,ENSG00000224099	dist=200397;dist=221765	.	.	0	0	0	0	0	0	0	0	0	0	0	0	0	0	0	0	0	0	0	0.482	.	.	.
Duo_55	PM	chr2	198896623	198896623	T	C	intergenic	ncRNA_intronic	ENSG00000231557	.	.	.	0.0062	0.0062	0.0057	0.0067	0.0079	0.0059	0.0057	0.0074	0.0071	0.0011	0	0.0039	0.0032	0.0002	0.0221	0.017	0.0079	0.0104	0.005	6.843	.	.	.
Duo_9	PF	chr2	203973831	203973831	G	A	intergenic	intergenic	ICOS,ENSG00000234714	dist=12254;dist=116626	.	.	0.0181	0.0181	0.018	0.0181	0.0216	0.0175	0.0173	0.0206	0.0203	0.013	0.0252	0.0135	0.0141	0	0.0382	0.0136	0.0216	0.0118	0.0071	0.437	.	.	.
Duo_10	PM	chr2	205758433	205758433	G	A	intronic	intronic	NRP2	.	.	.	0.0023	0.0023	0.0021	0.0025	0.0029	0.0021	0.002	0.0025	0.0024	0.0006	0.0011	0.0004	0.0032	0.0006	0.0086	0	0.0029	0.0014	0.0025	0.004	0	28,-49,23,-49	AG,AL,DG,DL
Duo_39	PM	chr2	211877874	211877874	G	A	intronic	intronic	ERBB4	.	.	.	5.258e-05	5.253e-05	8.994e-05	1.345e-05	0.0002	2.558e-05	1.83e-05	9.564e-05	6.962e-05	0.0002	0	0	0	0	0	0	0	0	0	0.917	0	-13,15,37,16	AG,AL,DG,DL
Duo_34	PF	chr2	212727954	212727954	C	G	intergenic	ncRNA_intronic	ENSG00000273118	.	.	.	0	0	0	0	0	0	0	0	0	0	0	0	0	0	0	0	0	0	0	17.07	.	.	.
Duo_24	PF	chr2	214964119	214964119	C	T	intronic	intronic	ABCA12	.	.	.	0.0111	0.0111	0.0107	0.0116	0.0147	0.0107	0.0105	0.0139	0.0136	0.0024	0.0033	0.0123	0.0285	0.0002	0.0207	0.0238	0.0147	0.0157	0.0089	10.41	0	24,-1,-10,12	AG,AL,DG,DL
Duo_14	PF	chr2	220929964	220929964	A	G	intergenic	intergenic	ENSG00000224819,ENSG00000290000	dist=74091;dist=356280	.	.	0	0	0	0	0	0	0	0	0	0	0	0	0	0	0	0	0	0	0	2.013	.	.	.
Duo_25	PM	chr2	228167151	228167151	C	T	intronic	intronic	SPHKAP	.	.	.	0.0004	0.0004	0.0004	0.0005	0.0008	0.0004	0.0003	0.0005	0.0005	4.812e-05	0	0.0008	0	0	0.0003	0	0.0007	0	0.0008	0.592	0	-45,4,-2,-49	AG,AL,DG,DL
Duo_45	PF	chr2	230986657	230986657	G	T	ncRNA_intronic	ncRNA_intronic	SPATA3-AS1	.	.	.	0	0	0	0	0	0	0	0	0	0	0	0	0	0	0	0	0	0	0	1.878	.	.	.
Duo_9	PF	chr2	237281485	237281485	A	G	intergenic	intergenic	ENSG00000224132,COL6A3	dist=23809;dist=42533	.	.	0	0	0	0	0	0	0	0	0	0	0	0	0	0	0	0	0	0	0	0.515	.	.	.
Duo_16	PF	chr3	4830256	4830256	G	A	intronic	ncRNA_intronic	ENSG00000235978	.	.	.	0.0002	0.0002	0.0002	0.0002	0.0006	0.0001	0.0001	0.0002	0.0002	7.235e-05	0	0	0	0.0006	0	0	0.0003	0	0.0002	0.827	0	-3,-44,-3,-45	AG,AL,DG,DL
Duo_12	PM	chr3	5448891	5448891	T	G	intergenic	intergenic	ENSG00000230944,ENSG00000229642	dist=192130;dist=513951	.	.	0	0	0	0	0	0	0	0	0	0	0	0	0	0	0	0	0	0	0	1.951	.	.	.
Duo_52	PM	chr3	12099584	12099584	A	G	intronic	intronic	SYN2	.	.	.	0	0	0	0	0	0	0	0	0	0	0	0	0	0	0	0	0	0	0	7.879	0	-45,13,-46,-3	AG,AL,DG,DL
Duo_2	PM	chr3	12786538	12786538	G	A	intergenic	intergenic	TMEM40,CAND2	dist=17081;dist=9934	.	.	3.284e-05	3.938e-05	2.57e-05	4.03e-05	6.546e-05	1.26e-05	7.98e-06	7.98e-06	2.98e-06	4.813e-05	0	6.546e-05	0	0	0	0	2.94e-05	0	0	4.802	.	.	.
Duo_9	PF	chr3	14148316	14148316	T	C	intronic	ncRNA_exonic;splicing	XPC-AS1;XPC-AS1	ENST00000630173.2:exon2:c.630+2T>C	.	.	3.285e-05	3.283e-05	6.422e-05	0	0.0001	1.261e-05	7.98e-06	4.737e-05	3.052e-05	0.0001	0	0	0	0	0	0	0	0	0	3.263	0.04	-49	DG
Duo_59	PM	chr3	17989221	17989221	T	C	ncRNA_intronic	upstream	ENSG00000226238	dist=802	.	.	0.0083	0.0083	0.009	0.0077	0.0188	0.008	0.0078	0.017	0.0163	0.0027	0	0.0188	0.0202	0	0.0019	0.0068	0.0111	0.0123	0.0002	6.624	.	.	.
Duo_18	PF	chr3	18304417	18304417	T	C	intergenic	intergenic	BALR6,SATB1	dist=262876;dist=40960	.	.	6.565e-06	6.561e-06	1.285e-05	0	0.0002	0	0	0	0	0	0	0	0	0.0002	0	0	0	0	0	1.262	.	.	.
Duo_58	PM	chr3	18731530	18731530	G	A	intergenic	ncRNA_intronic	SATB1-AS1	.	.	.	6.567e-05	6.562e-05	0	0.0001	0.0015	3.515e-05	2.615e-05	0.0007	0.0005	4.813e-05	0	0	0	0	0	0	1.47e-05	0	0.0015	4.42	.	.	.
Duo_18	PF	chr3	19515324	19515324	T	C	exonic	exonic	KCNH8	.	nonsynonymous SNV	KCNH8:ENST00000328405.7:exon14:c.T2438C:p.I813T	1.319e-05	1.314e-05	2.578e-05	0	6.595e-05	2.19e-06	8.2e-07	0	0	2.42e-05	0	6.595e-05	0	0	0	0	0	0	0	23.4	0.02	-5	AG
Duo_24	PF	chr3	20703146	20703146	C	G	intergenic	ncRNA_intronic	SGO1-AS1	.	.	.	0	0	0	0	0	0	0	0	0	0	0	0	0	0	0	0	0	0	0	0.864	.	.	.
Duo_41	PF	chr3	31073025	31073025	G	T	intergenic	intergenic	GADL1,MIR466	dist=178364;dist=88679	.	.	0	0	0	0	0	0	0	0	0	0	0	0	0	0	0	0	0	0	0	0.083	.	.	.
Duo_44	PM	chr3	31928512	31928512	T	C	intronic	intronic	OSBPL10	.	.	.	0	0	0	0	0	0	0	0	0	0	0	0	0	0	0	0	0	0	0	3.581	0	43,-2,45,3	AG,AL,DG,DL
Duo_19	PF	chr3	35299860	35299860	C	T	ncRNA_intronic	intergenic	RNU6-243P,ENSG00000289420	dist=42914;dist=121224	.	.	0.0002	0.0002	0.0002	0.0002	0.0003	0.0001	0.0001	0.0002	0.0002	9.64e-05	0	0.0001	0	0	0	0	0.0003	0	0	0.428	.	.	.
Duo_6	PM	chr3	39163206	39163206	G	A	intergenic	ncRNA_intronic	ENSG00000284669	.	.	.	0.0064	0.0064	0.0067	0.006	0.0096	0.006	0.0059	0.009	0.0088	0.0019	0.0186	0.0078	0.0199	0	0.0008	0.0102	0.0096	0.0071	0.0008	9.834	.	.	.
Duo_12	PM	chr3	41559738	41559738	A	C	intronic	intronic	ULK4	.	.	.	0	0	0	0	0	0	0	0	0	0	0	0	0	0	0	0	0	0	0	2.208	0	24,-40,1,-34	AG,AL,DG,DL
Duo_13	PF	chr3	41672863	41672863	G	T	intronic	intronic	ULK4	.	.	.	0	0	0	0	0	0	0	0	0	0	0	0	0	0	0	0	0	0	0	0.711	0	7,-9,-39,15	AG,AL,DG,DL
Duo_24	PF	chr3	42390539	42390539	G	A	intergenic	intergenic	ENSG00000281160,LYZL4	dist=124062;dist=6544	.	.	0	0	0	0	0	0	0	0	0	0	0	0	0	0	0	0	0	0	0	4.058	.	.	.
Duo_37	PM	chr3	45501160	45501160	A	ATGGAATTTTTTTTTTTTTTTTTTTTTTTTGAGACGGAGTCTCGCTCTGTCGCCCAGGCTGGAGTGCAGTGGCGCAATCTCGGCTCACTGCATGCTCCGCCTCCCGGGTTCACGCCATTCTCCTGCCTCAGCCTCCCAAGTAGCTGGGACTACAGGCGCCCGCCACTACGCCCGGCTAATTTTTTTTTTTTTTGTATTTTTAGTAGAGACGGGGTTTCACCGTTTTAGCCGGGATGGTCTCGATCTCCTGACCTCGTGATCCGCCCGCCTCGGCCTCCCAAAGTGCTGGGATTACAGGCGTGAGCCACCGCGCCCGGCC	ncRNA_intronic	ncRNA_intronic	LARS2-AS1	.	.	.	0	0	0	0	0	0	0	0	0	0	0	0	0	0	0	0	0	0	0	.	.	.	.
Duo_18	PF	chr3	53222064	53222064	C	G	intergenic	intergenic	ENSG00000286531,TKT	dist=24705;dist=2648	.	.	0	0	0	0	0	0	0	0	0	0	0	0	0	0	0	0	0	0	0	1.202	.	.	.
Duo_60	PM	chr3	54916718	54916718	G	A	intronic	intronic	CACNA2D3	.	.	.	2.629e-05	2.627e-05	2.57e-05	2.691e-05	7.244e-05	8.14e-06	5.14e-06	1.921e-05	1.032e-05	7.244e-05	0	0	0	0	0	0	1.47e-05	0	0	0.114	0	2,-48,-9,-47	AG,AL,DG,DL
Duo_41	PF	chr3	56860899	56860899	C	T	intronic	intronic	ARHGEF3	.	.	.	0	0	0	0	0	0	0	0	0	0	0	0	0	0	0	0	0	0	0	1.862	.	.	.
Duo_52	PM	chr3	64103693	64103693	C	A	ncRNA_intronic	ncRNA_intronic	PRICKLE2-AS2	.	.	.	0.0099	0.0099	0.0087	0.0112	0.0372	0.0095	0.0093	0.0346	0.0336	0.002	0	0.0372	0.0014	0.0102	0.0247	0	0.0073	0.0128	0.0033	0.194	0	-21,-45,8,1	AG,AL,DG,DL
Duo_61	PM	chr3	68625590	68625590	T	G	intergenic	intergenic	TAFA1,TAFA4	dist=79969;dist=106176	.	.	0	0	0	0	0	0	0	0	0	0	0	0	0	0	0	0	0	0	0	3.632	.	.	.
Duo_40	PM	chr3	69296511	69296511	G	A	intronic	intronic	FRMD4B	.	.	.	0	0	0	0	0	0	0	0	0	0	0	0	0	0	0	0	0	0	0	10.63	0	-34,-38,-34,38	AG,AL,DG,DL
Duo_34	PF	chr3	71079554	71079554	T	C	intronic	intronic	ENSG00000285708,FOXP1	.	.	.	0	0	0	0	0	0	0	0	0	0	0	0	0	0	0	0	0	0	0	0.015	0	-44,-11,1,-36	AG,AL,DG,DL
Duo_34	PF	chr3	71746839	71746839	G	T	intronic	intronic	EIF4E3,ENSG00000285708	.	.	.	0.0069	0.007	0.0073	0.0065	0.0122	0.0066	0.0065	0.0115	0.0112	0.002	0	0.0063	0.002	0	0.0015	0.0034	0.0122	0.0047	0.0033	0.312	.	.	.
Duo_62	PF	chr3	73667623	73667623	G	A	intergenic	intergenic	ENSG00000278934,LINC02005	dist=39997;dist=138131	.	.	0	0	0	0	0	0	0	0	0	0	0	0	0	0	0	0	0	0	0	5.178	.	.	.
Duo_20	PF	chr3	74763316	74763316	A	G	intergenic	intergenic	CNTN3,RN7SL294P	dist=148657;dist=419438	.	.	0	0	0	0	0	0	0	0	0	0	0	0	0	0	0	0	0	0	0	1.594	.	.	.
Duo_14	PF	chr3	77043831	77043838	TCTTTACC	T	intronic	intronic	ROBO2	.	.	.	0	0	0	0	0	0	0	0	0	0	0	0	0	0	0	0	0	0	0	.	.	.	.
Duo_52	PM	chr3	79426448	79426448	G	A	ncRNA_intronic	ncRNA_intronic	ENSG00000288105	.	.	.	0	0	0	0	0	0	0	0	0	0	0	0	0	0	0	0	0	0	0	1.072	.	.	.
Duo_6	PM	chr3	83987799	83987799	G	A	intergenic	ncRNA_intronic	ENSG00000287158	.	.	.	0	0	0	0	0	0	0	0	0	0	0	0	0	0	0	0	0	0	0	0.235	.	.	.
Duo_35	PF	chr3	89384122	89384122	A	G	intronic	intronic	EPHA3	.	.	.	0.0006	0.0006	0.0003	0.0009	0.0002	0.0005	0.0005	5.843e-05	4.24e-05	0	0	0.0002	0	0	0.0077	0	0.0001	0.0005	0	0.075	0	28,5,-1,-30	AG,AL,DG,DL
Duo_4	PF	chr3	105940770	105940770	C	T	intergenic	intergenic	ENSG00000288848,ENSG00000287421	dist=70261;dist=219647	.	.	6.578e-06	6.569e-06	0	1.347e-05	0.0002	0	0	0	0	0	0	0	0	0	0	0	0	0	0.0002	2.72	.	.	.
Duo_13	PF	chr3	111315730	111315730	G	A	intergenic	intergenic	NECTIN3,ENSG00000239311	dist=122191;dist=150583	.	.	0	0	0	0	0	0	0	0	0	0	0	0	0	0	0	0	0	0	0	2.511	.	.	.
Duo_14	PF	chr3	125281019	125281019	G	A	intronic	intronic	ZNF148	.	.	.	0	0	0	0	0	0	0	0	0	0	0	0	0	0	0	0	0	0	0	1.631	0	-31,23,25,-30	AG,AL,DG,DL
Duo_63	PF	chr3	125617822	125617822	T	C	intergenic	intergenic	OSBPL11,ENSG00000284624	dist=22325;dist=148694	.	.	3.284e-05	3.281e-05	1.285e-05	5.373e-05	7.351e-05	1.26e-05	7.98e-06	2.847e-05	1.858e-05	0	0	0	0	0	0	0	7.351e-05	0	0	3.338	.	.	.
Duo_8	PM	chr3	127129205	127129205	C	A	intergenic	intergenic	PLXNA1,ENSG00000287784	dist=91816;dist=36301	.	.	0	0	0	0	0	0	0	0	0	0	0	0	0	0	0	0	0	0	0	17.21	.	.	.
Duo_37	PM	chr3	134404289	134404289	G	A	intergenic	intergenic	AMOTL2,ANAPC13	dist=28810;dist=73417	.	.	0	0	0	0	0	0	0	0	0	0	0	0	0	0	0	0	0	0	0	1.491	.	.	.
Duo_63	PF	chr3	145330567	145330567	T	C	intergenic	intergenic	ENSG00000280397,ENSG00000244358	dist=884723;dist=609345	.	.	0	0	0	0	0	0	0	0	0	0	0	0	0	0	0	0	0	0	0	2.364	.	.	.
Duo_35	PF	chr3	147322151	147322151	G	T	intergenic	ncRNA_intronic	ENSG00000243620	.	.	.	0	0	0	0	0	0	0	0	0	0	0	0	0	0	0	0	0	0	0	0.261	.	.	.
Duo_47	PM	chr3	149511416	149511416	T	C	intergenic	intergenic	TM4SF4,WWTR1	dist=8022;dist=5819	.	.	0	0	0	0	0	0	0	0	0	0	0	0	0	0	0	0	0	0	0	0.815	.	.	.
Duo_23	PM	chr3	151623615	151623615	A	G	intergenic	intergenic	MIR5186,LINC02066	dist=57620;dist=13559	.	.	6.569e-06	6.567e-06	0	1.345e-05	2.412e-05	0	0	0	0	2.412e-05	0	0	0	0	0	0	0	0	0	5.541	.	.	.
Duo_7	PF	chr3	152501130	152501130	A	G	intergenic	intergenic	ENSG00000243305,ENSG00000244545	dist=4317;dist=147016	.	.	1.314e-05	1.312e-05	2.571e-05	0	4.815e-05	2.18e-06	8.2e-07	7.98e-06	2.99e-06	4.815e-05	0	0	0	0	0	0	0	0	0	3.217	.	.	.
Duo_64	PM	chr3	167866380	167866380	G	A	intergenic	ncRNA_intronic	LRRC77P	.	.	.	0.0458	0.0458	0.0462	0.0453	0.0691	0.0449	0.0445	0.0675	0.0668	0.0129	0.0976	0.0338	0.0323	0.0006	0.0718	0.0306	0.0691	0.0369	0.0336	0.676	.	.	.
Duo_54	PM	chr3	169416111	169416111	C	T	intronic	intronic	MECOM	.	.	.	0	0	0	0	0	0	0	0	0	0	0	0	0	0	0	0	0	0	0	1.852	.	.	.
Duo_65	PM	chr3	171046414	171046414	C	A	intergenic	ncRNA_intronic	ENSG00000286856	.	.	.	0	0	0	0	0	0	0	0	0	0	0	0	0	0	0	0	0	0	0	0.372	.	.	.
Duo_43	PM	chr3	171526387	171526387	G	A	intergenic	intergenic	RNU6-348P,PLD1	dist=22036;dist=74017	.	.	0	0	0	0	0	0	0	0	0	0	0	0	0	0	0	0	0	0	0	0.333	.	.	.
Duo_56	PM	chr3	172208729	172208729	G	GGCAGGCTGT	intronic	intronic	FNDC3B	.	.	.	0	0	0	0	0	0	0	0	0	0	0	0	0	0	0	0	0	0	0	.	.	.	.
Duo_5	PM	chr3	173020266	173020267	TG	T	intronic	intronic	SPATA16	.	.	.	0	0	0	0	0	0	0	0	0	0	0	0	0	0	0	0	0	0	0	.	0	23,-2,-2,-46	AG,AL,DG,DL
Duo_60	PM	chr3	174158497	174158499	GAT	G	intronic	intronic	NLGN1	.	.	.	0.0127	0.0127	0.012	0.0134	0.0504	0.0122	0.012	0.0452	0.0431	0.0032	0	0.0093	0.002	0.0329	0.009	0	0.0163	0.0171	0.0504	.	0	-48,39,27,9	AG,AL,DG,DL
Duo_41	PF	chr3	174337132	174337132	A	G	intergenic	intergenic	NLGN1,RN7SKP40	dist=42760;dist=294691	.	.	0	0	0	0	0	0	0	0	0	0	0	0	0	0	0	0	0	0	0	0.166	.	.	.
Duo_21	PF	chr3	183542834	183542834	T	G	intronic	intronic	KLHL6	.	.	.	0	0	0	0	0	0	0	0	0	0	0	0	0	0	0	0	0	0	0	3.442	0	-10,-27,22,-4	AG,AL,DG,DL
Duo_19	PF	chr3	183684960	183684960	G	GCCACCATGCCCGGCTAATTTTTGTATTTTTAGTAGAGACGGGGTTTCATCATGTTGGTCAGGTTGGTCTCAAACTCCTGACCTTGTGATCTGCCTGCCTTGGCCTCCCAAAGTGCTGGGATTACAGGCATGAGCCCCCGCGCCTGGCCTAAAAATTTGTTTAATTAACACAAGGTAACCTATAACATTTGCAAACTAACGTTCTTTTGATTTGGTTCTCACATTGACGGGACTTAATTTATTTCAAAGAAAATTTTTTAAAAAGCATAGAGTTATCTTTTTTTTTTTTTTGAGACAGGGTCTCACTGTGTCATCCATGGGCTGGAGTGCGGTGGCACCATCATTGCTAACTGTAGCCTGAACTCTTGGGGTCCCAAGTAGCTGGAATTGCAGGTGTGT…	downstream	downstream	KLHL24	dist=441	.	.	0	0	0	0	0	0	0	0	0	0	0	0	0	0	0	0	0	0	0	.	.	.	.
Duo_30	PF	chr3	183821916	183821916	C	T	intronic	intronic	ENSG00000283765,MAP6D1	.	.	.	0	0	0	0	0	0	0	0	0	0	0	0	0	0	0	0	0	0	0	4.728	0.07	-24	DG
Duo_10	PM	chr3	185631919	185631919	C	T	UTR3	UTR3	SENP2	ENST00000296257.10:c.*2075C>T	.	.	6.606e-06	6.57e-06	1.289e-05	0	2.427e-05	0	0	0	0	2.427e-05	0	0	0	0	0	0	0	0	0	0.346	0	34,-40,14,-28	AG,AL,DG,DL
Duo_60	PM	chr3	188263414	188263414	C	T	intronic	intronic	LPP	.	.	.	6.569e-06	6.567e-06	1.284e-05	0	2.412e-05	0	0	0	0	2.412e-05	0	0	0	0	0	0	0	0	0	5.216	0	20,-3,-2,-3	AG,AL,DG,DL
Duo_19	PF	chr4	2868770	2868770	A	C	intronic	intronic	ADD1	.	.	.	0	0	0	0	0	0	0	0	0	0	0	0	0	0	0	0	0	0	0	0.646	0	-33,-39,-46,-11	AG,AL,DG,DL
Duo_34	PF	chr4	3810216	3810216	G	A	intergenic	intergenic	ADRA2C,ENSG00000253917	dist=41690;dist=104967	.	.	0.0915	0.0916	0.0952	0.0877	0.1409	0.0903	0.0897	0.1386	0.1376	0.0253	0.1579	0.0882	0.0969	0.001	0.0971	0.102	0.1409	0.1055	0.0385	1.353	.	.	.
Duo_33	PM	chr4	4669324	4669324	A	G	ncRNA_intronic	ncRNA_intronic	STX18-AS1	.	.	.	3.946e-05	3.941e-05	5.143e-05	2.693e-05	7.351e-05	1.717e-05	1.13e-05	2.847e-05	1.858e-05	0	0	6.551e-05	0	0	0	0	7.351e-05	0	0	1.005	.	.	.
Duo_7	PF	chr4	6353072	6353072	G	A	intronic	intronic	PPP2R2C	.	.	.	9.207e-05	9.194e-05	0.0001	8.079e-05	0.0003	5.532e-05	4.368e-05	0.0002	0.0001	0.0003	0	0	0	0	0	0	2.941e-05	0	0	0.053	0	-16,25,14,-15	AG,AL,DG,DL
Duo_9	PF	chr4	7829070	7829070	C	T	intronic	intronic	AFAP1	.	.	.	1.314e-05	1.313e-05	2.57e-05	0	2.94e-05	2.18e-06	8.2e-07	4.88e-06	1.83e-06	0	0	0	0	0	0	0	2.94e-05	0	0	3.072	0	5,2,-4,1	AG,AL,DG,DL
Duo_6	PM	chr4	10294849	10294849	A	C	intergenic	intergenic	ENSG00000289865,ZNF518B	dist=176334;dist=145031	.	.	1.314e-05	1.312e-05	2.57e-05	0	0.0004	2.18e-06	8.2e-07	7.301e-05	3.033e-05	0	0	0	0	0	0	0	0	0	0.0004	6.441	.	.	.
Duo_32	PM	chr4	17637986	17637986	A	C	intronic	intronic	FAM184B	.	.	.	0.0464	0.0116	0.0482	0.0445	0.098	0.0441	0.0432	0.0924	0.0901	0.0073	0	0.0377	0.0663	0	0.057	0.0256	0.098	0.0374	0.0917	0.542	0	37,2,37,2	AG,AL,DG,DL
Duo_5	PM	chr4	18193219	18193219	C	A	intergenic	intergenic	LCORL,ENSG00000286046	dist=171343;dist=225443	.	.	0	0	0	0	0	0	0	0	0	0	0	0	0	0	0	0	0	0	0	1.402	.	.	.
Duo_48	PM	chr4	22042128	22042129	CA	C	intergenic	ncRNA_intronic	ENSG00000250039	.	.	.	0.6507	0.651	0.6457	0.6559	0.7924	0.6473	0.6459	0.7868	0.7844	0.3263	0.7015	0.712	0.792	0.7494	0.8176	0.7021	0.7924	0.6702	0.6577	.	.	.	.
Duo_26	PM	chr4	25913893	25913893	G	A	upstream	upstream	SMIM20	dist=327	.	.	0.0032	0.0032	0.0037	0.0027	0.0051	0.0029	0.0029	0.0047	0.0045	0.0006	0.0033	0.0012	0.0009	0	0.0072	0	0.0051	0.0019	0.0006	4.798	.	.	.
Duo_62	PF	chr4	34920647	34920647	C	CCTAA	intergenic	intergenic	ENSG00000250597,ENSG00000238694	dist=251215;dist=45594	.	.	0	0	0	0	0	0	0	0	0	0	0	0	0	0	0	0	0	0	0	.	.	.	.
Duo_31	PF	chr4	40853144	40853145	TC	T	intronic	intronic	APBB2	.	.	.	0	0	0	0	0	0	0	0	0	0	0	0	0	0	0	0	0	0	0	.	0	12,-44,-49,12	AG,AL,DG,DL
Duo_41	PF	chr4	42464485	42464485	G	A	intronic	intronic	ATP8A1	.	.	.	6.579e-06	6.57e-06	1.286e-05	0	0.0002	0	0	0	0	0	0	0	0	0.0002	0	0	0	0	0	3.72	0	-49,45,11,-21	AG,AL,DG,DL
Duo_54	PM	chr4	45062370	45062370	T	C	intergenic	intergenic	ENSG00000248744,RNU6-931P	dist=10718;dist=417660	.	.	0	0	0	0	0	0	0	0	0	0	0	0	0	0	0	0	0	0	0	4.398	.	.	.
Duo_20	PF	chr4	46167325	46167325	T	A	intergenic	intergenic	GABRG1,ENSG00000260878	dist=43271;dist=76223	.	.	0	0	0	0	0	0	0	0	0	0	0	0	0	0	0	0	0	0	0	2.544	.	.	.
Duo_30	PF	chr4	46732201	46732201	A	G	intergenic	intergenic	RNU6-412P,COX7B2	dist=200859;dist=2626	.	.	0	0	0	0	0	0	0	0	0	0	0	0	0	0	0	0	0	0	0	4.669	.	.	.
Duo_51	PM	chr4	46786202	46786202	T	C	intronic	intronic	COX7B2	.	.	.	6.57e-06	6.566e-06	0	1.345e-05	2.413e-05	0	0	0	0	2.413e-05	0	0	0	0	0	0	0	0	0	2.583	0	36,-46,1,29	AG,AL,DG,DL
Duo_40	PM	chr4	55729441	55729441	A	G	intergenic	intergenic	NMU,RNU6-276P	dist=93143;dist=69195	.	.	1.314e-05	1.313e-05	1.285e-05	1.345e-05	2.939e-05	2.18e-06	8.2e-07	4.88e-06	1.83e-06	0	0	0	0	0	0	0	2.939e-05	0	0	10.77	.	.	.
Duo_16	PF	chr4	58288860	58288860	C	G	intergenic	intergenic	ENSG00000285998,LINC02494	dist=433589;dist=235655	.	.	0	0	0	0	0	0	0	0	0	0	0	0	0	0	0	0	0	0	0	9.53	.	.	.
Duo_26	PM	chr4	64693761	64693761	C	G	intergenic	intergenic	TECRL,ENSG00000286664	dist=284293;dist=142600	.	.	0	0	0	0	0	0	0	0	0	0	0	0	0	0	0	0	0	0	0	0.451	.	.	.
Duo_65	PM	chr4	64866714	64866714	T	G	intergenic	ncRNA_intronic	ENSG00000286664	.	.	.	0	0	0	0	0	0	0	0	0	0	0	0	0	0	0	0	0	0	0	0.113	.	.	.
Duo_9	PF	chr4	69527830	69527830	G	A	intergenic	intergenic	UGT2B4,UGT2A2	dist=31925;dist=60587	.	.	0.0001	0.0001	9.018e-05	0.0001	0.0004	6.531e-05	5.338e-05	0.0002	0.0002	0.0004	0	6.57e-05	0	0	0	0	0	0	0	5.842	.	.	.
Duo_66	PM	chr4	70688817	70688817	A	G	exonic	exonic	UTP3	.	nonsynonymous SNV	UTP3:ENST00000254803.4:exon1:c.A140G:p.Q47R	0	0	0	0	0	0	0	0	0	0	0	0	0	0	0	0	0	0	0	20.1	0	-24,2,19,1	AG,AL,DG,DL
Duo_20	PF	chr4	79445347	79445347	G	A	intergenic	intergenic	GK2,LINC00989	dist=37119;dist=47010	.	.	0	0	0	0	0	0	0	0	0	0	0	0	0	0	0	0	0	0	0	21.7	.	.	.
Duo_67	PM	chr4	81615379	81615380	CT	C	intergenic	intronic	RASGEF1B	.	.	.	0.0912	0.0912	0.0945	0.0877	0.1162	0.0899	0.0894	0.114	0.1131	0.076	0.136	0.0773	0.0871	0.0012	0.0763	0.0782	0.1162	0.0863	0.0397	.	.	.	.
Duo_36	PM	chr4	87057333	87057336	CAAG	C	intronic	intronic	AFF1	.	.	.	1.315e-05	1.314e-05	1.286e-05	1.346e-05	1.471e-05	2.19e-06	8.2e-07	0	0	0	0	0	0	0	0	0	1.471e-05	0.0005	0	.	0	47,-7,19,49	AG,AL,DG,DL
Duo_24	PF	chr4	88401721	88401721	C	T	intronic	intronic	HERC6	.	.	.	0	0	0	0	0	0	0	0	0	0	0	0	0	0	0	0	0	0	0	0.776	0	-20,35,25,-8	AG,AL,DG,DL
Duo_1	PM	chr4	105021211	105021211	A	G	intergenic	ncRNA_intronic	ENSG00000248373	.	.	.	0	0	0	0	0	0	0	0	0	0	0	0	0	0	0	0	0	0	0	0.365	.	.	.
Duo_18	PF	chr4	108186851	108186851	C	T	intergenic	ncRNA_intronic	LEF1-AS1	.	.	.	0.3043	0.3054	0.3117	0.2965	0.4068	0.3019	0.301	0.4028	0.4011	0.1586	0.3772	0.297	0.4825	0.0826	0.3361	0.449	0.4068	0.3568	0.1335	1.805	.	.	.
Duo_1	PM	chr4	111551895	111551895	G	A	intergenic	ncRNA_intronic	ENSG00000248656	.	.	.	0	0	0	0	0	0	0	0	0	0	0	0	0	0	0	0	0	0	0	2.717	.	.	.
Duo_27	PF	chr4	112792890	112792890	T	G	intronic	intergenic	Y_RNA,ANK2	dist=36973;dist=25142	.	.	0	0	0	0	0	0	0	0	0	0	0	0	0	0	0	0	0	0	0	14.72	.	.	.
Duo_26	PM	chr4	122967728	122967728	C	T	intronic	intronic	AFG2A	.	.	.	2.631e-05	2.627e-05	3.857e-05	1.347e-05	0.0001	8.15e-06	5.15e-06	2.264e-05	9.08e-06	4.833e-05	0	0.0001	0	0	0	0	0	0	0	0.891	0	12,-40,-2,-40	AG,AL,DG,DL
Duo_22	PM	chr4	125481139	125481139	T	C	intronic	intronic	FAT4	.	.	.	0	0	0	0	0	0	0	0	0	0	0	0	0	0	0	0	0	0	0	2.583	0	-30,5,13,-2	AG,AL,DG,DL
Duo_4	PF	chr4	129663781	129663781	A	G	intergenic	ncRNA_intronic	LINC02466	.	.	.	0	0	0	0	0	0	0	0	0	0	0	0	0	0	0	0	0	0	0	3.929	.	.	.
Duo_6	PM	chr4	130475873	130475877	GTTAT	G	intergenic	intergenic	LINC02479,ENSG00000280059	dist=43646;dist=332630	.	.	5.93e-05	5.913e-05	5.15e-05	6.747e-05	1.473e-05	3.085e-05	2.216e-05	0	0	0	0.0088	0	0	0	0	0	1.473e-05	0	0	.	.	.	.
Duo_63	PF	chr4	130820992	130820992	A	G	intergenic	intergenic	ENSG00000280059,ENSG00000250503	dist=9059;dist=60035	.	.	6.579e-06	6.568e-06	0	1.347e-05	1.471e-05	0	0	0	0	0	0	0	0	0	0	0	1.471e-05	0	0	2.094	.	.	.
Duo_5	PM	chr4	132616822	132616822	G	T	ncRNA_intronic	ncRNA_intronic	LINC01256	.	.	.	0.163	0.2703	0.1681	0.1577	0.2174	0.161	0.1601	0.2136	0.2121	0.083	0.2333	0.2036	0.1735	0.1361	0.191	0.1683	0.2174	0.1534	0.1162	3.948	.	.	.
Duo_62	PF	chr4	132616993	132616993	G	T	ncRNA_intronic	ncRNA_intronic	LINC01256	.	.	.	0.3081	0.3356	0.3109	0.3052	0.3306	0.3056	0.3045	0.3266	0.325	0.2907	0.3351	0.3255	0.2865	0.2321	0.3052	0.256	0.3306	0.2923	0.2101	2.001	.	.	.
Duo_12	PM	chr4	132879372	132879372	T	C	intergenic	ncRNA_intronic	ENSG00000251488	.	.	.	0	0	0	0	0	0	0	0	0	0	0	0	0	0	0	0	0	0	0	5.66	.	.	.
Duo_27	PF	chr4	146551080	146551080	A	T	intergenic	intergenic	ENSG00000288998,RNU1-44P	dist=27688;dist=28968	.	.	0.1777	0.1779	0.1724	0.1833	0.3757	0.1759	0.1752	0.3618	0.3562	0.0716	0.0515	0.2721	0.1321	0.3757	0.242	0.1156	0.2012	0.175	0.1701	3.621	.	.	.
Duo_24	PF	chr4	146597701	146597701	A	G	intergenic	intergenic	RNU1-44P,POU4F2	dist=17491;dist=41192	.	.	0	0	0	0	0	0	0	0	0	0	0	0	0	0	0	0	0	0	0	6.162	.	.	.
Duo_42	PF	chr4	149702680	149702680	A	C	intronic	ncRNA_intronic	ENSG00000250905	.	.	.	0	0	0	0	0	0	0	0	0	0	0	0	0	0	0	0	0	0	0	2.198	.	.	.
Duo_2	PM	chr4	150033223	150033223	A	G	intergenic	intergenic	ENSG00000250704,ENSG00000286711	dist=74651;dist=13781	.	.	0	0	0	0	0	0	0	0	0	0	0	0	0	0	0	0	0	0	0	1.534	.	.	.
Duo_5	PM	chr4	152911609	152911614	TTGAAA	T	UTR3	UTR3	ARFIP1	ENST00000451320.6:c.*1390_*1395delinsT,ENST00000353617.7:c.*1390_*1395delinsT	.	.	0.0003	0.0003	0.0004	0.0003	0.0006	0.0003	0.0002	0.0005	0.0004	0	0	6.543e-05	0.0006	0	0.0007	0	0.0006	0	0	.	.	.	.
Duo_44	PM	chr4	154619399	154619399	C	T	intergenic	intergenic	FGG,LRAT	dist=6550;dist=121439	.	.	6.591e-06	6.572e-06	1.289e-05	0	1.472e-05	0	0	0	0	0	0	0	0	0	0	0	1.472e-05	0	0	4.596	.	.	.
Duo_63	PF	chr4	155466841	155466841	G	A	intergenic	intergenic	ENSG00000287730,ENSG00000251244	dist=18231;dist=29523	.	.	0	0	0	0	0	0	0	0	0	0	0	0	0	0	0	0	0	0	0	0.173	.	.	.
Duo_31	PF	chr4	157160284	157160284	G	C	intronic	intronic	GLRB	.	.	.	0	0	0	0	0	0	0	0	0	0	0	0	0	0	0	0	0	0	0	1.856	0	-45,1,-35,-45	AG,AL,DG,DL
Duo_9	PF	chr4	162095500	162095500	C	T	intronic	intronic	FSTL5	.	.	.	0	0	0	0	0	0	0	0	0	0	0	0	0	0	0	0	0	0	0	11.87	0	4,5,37,5	AG,AL,DG,DL
Duo_8	PM	chr4	163215787	163215787	G	A	intergenic	intergenic	NAF1,NPY1R	dist=48897;dist=108175	.	.	0.0066	0.0066	0.0077	0.0055	0.0114	0.0062	0.0061	0.0107	0.0104	0.0019	0	0.0041	0.0006	0	0.006	0.0136	0.0114	0.0071	0.001	2.874	.	.	.
Duo_68	PM	chr4	163428808	163428808	T	C	intergenic	intergenic	NPY5R,TKTL2	dist=76874;dist=42287	.	.	0	0	0	0	0	0	0	0	0	0	0	0	0	0	0	0	0	0	0	1.134	.	.	.
Duo_19	PF	chr4	163820536	163820536	C	T	intronic	intronic	MARCHF1	.	.	.	0	0	0	0	0	0	0	0	0	0	0	0	0	0	0	0	0	0	0	0.788	0	-2,27,18,29	AG,AL,DG,DL
Duo_69	PM	chr4	169950841	169950841	C	T	ncRNA_intronic	ncRNA_intronic	ENSG00000251200,LINC02275	.	.	.	9.877e-05	9.855e-05	0.0001	8.091e-05	0.0003	6.019e-05	4.89e-05	0.0002	0.0002	0.0003	0	0	0	0	0	0	1.472e-05	0	0	2.376	.	.	.
Duo_29	PF	chr4	173164647	173164647	G	A	ncRNA_intronic	ncRNA_exonic	GALNT7-DT	.	.	.	0	0	0	0	0	0	0	0	0	0	0	0	0	0	0	0	0	0	0	5.737	.	.	.
Duo_70	PM	chr4	173167519	173167519	G	C	ncRNA_intronic	ncRNA_intronic	GALNT7-DT	.	.	.	0	0	0	0	0	0	0	0	0	0	0	0	0	0	0	0	0	0	0	3.388	.	.	.
Duo_48	PM	chr4	173911045	173911047	TCA	T	ncRNA_intronic	ncRNA_intronic	ENSG00000250043,LINC02269	.	.	.	0.1621	0.1631	0.1662	0.1577	0.2031	0.1604	0.1597	0.1994	0.1979	0.2031	0.1982	0.117	0.1149	0.031	0.1609	0.1712	0.1632	0.1567	0.1085	.	.	.	.
Duo_11	PM	chr4	176246490	176246490	G	A	intronic	intronic	ASB5	.	.	.	0.0019	0.0019	0.0021	0.0018	0.0043	0.0017	0.0017	0.0035	0.0032	0.0007	0	0.0043	0.0035	0	0.0002	0.0068	0.0026	0.0024	0	0.978	0	8,-45,8,-18	AG,AL,DG,DL
Duo_20	PF	chr4	178578749	178578749	A	T	intergenic	intergenic	RNU1-45P,ENSG00000212191	dist=461888;dist=107137	.	.	0.0089	0.0089	0.007	0.0109	0.0781	0.0085	0.0083	0.0744	0.0729	0.0013	0	0.0781	0.0014	0.0118	0	0	0.0001	0.009	0.0019	4.034	.	.	.
Duo_29	PF	chr4	178665401	178665401	G	A	intergenic	intergenic	RNU1-45P,ENSG00000212191	dist=548540;dist=20485	.	.	0.0307	0.0307	0.0316	0.0298	0.051	0.03	0.0297	0.0481	0.0469	0.0082	0.0439	0.051	0.0133	0.0008	0.029	0.0306	0.0433	0.0275	0.03	1.561	.	.	.
Duo_4	PF	chr4	179089674	179089674	G	T	intergenic	intergenic	ENSG00000212191,ENSG00000250993	dist=403718;dist=299460	.	.	0	0	0	0	0	0	0	0	0	0	0	0	0	0	0	0	0	0	0	1.306	.	.	.
Duo_45	PF	chr4	180981604	180981604	C	A	intergenic	intergenic	ENSG00000249883,LINC00290	dist=222566;dist=82485	.	.	0	0	0	0	0	0	0	0	0	0	0	0	0	0	0	0	0	0	0	8.559	.	.	.
Duo_61	PM	chr4	185189828	185189828	C	T	intronic	intronic	CFAP97	.	.	.	0.0474	0.0475	0.0497	0.045	0.0758	0.0465	0.0461	0.0741	0.0734	0.0124	0.1239	0.0333	0.0504	0.0002	0.0608	0.0204	0.0758	0.0398	0.0033	5.222	0	-33,-1,-50,-1	AG,AL,DG,DL
Duo_56	PM	chr4	187764973	187764973	G	GAATATTGTAT	intergenic	intergenic	ENSG00000249642,ENSG00000286641	dist=52644;dist=177191	.	.	0.1303	0.2345	0.1364	0.124	0.1448	0.1286	0.1279	0.142	0.1409	0.1421	0.2009	0.0916	0.1318	0.0953	0.066	0.1429	0.1448	0.1331	0.1316	.	.	.	.
Duo_42	PF	chr5	10665271	10665271	G	A	intergenic	intergenic	ANKRD33B,ENSG00000279979	dist=7455;dist=10046	.	.	0	0	0	0	0	0	0	0	0	0	0	0	0	0	0	0	0	0	0	3.778	.	.	.
Duo_4	PF	chr5	12406698	12406698	T	G	intergenic	intergenic	RNU6-679P,ENSG00000248783	dist=109194;dist=147192	.	.	0	0	0	0	0	0	0	0	0	0	0	0	0	0	0	0	0	0	0	1.225	.	.	.
Duo_9	PF	chr5	12648999	12648999	G	C	ncRNA_intronic	ncRNA_intronic	LINC01194	.	.	.	0	0	0	0	0	0	0	0	0	0	0	0	0	0	0	0	0	0	0	0.68	.	.	.
Duo_65	PM	chr5	16967487	16967487	G	C	intergenic	intergenic	RNU6-660P,BASP1-AS1	dist=25536;dist=137798	.	.	0.0024	0.0024	0.0026	0.0021	0.0042	0.0022	0.0021	0.0038	0.0037	0.0008	0	0.0005	0.0064	0	0.0008	0	0.0042	0.001	0	0.503	.	.	.
Duo_19	PF	chr5	23435460	23435460	C	T	intergenic	intergenic	Y_RNA,PRDM9	dist=136198;dist=72149	.	.	0	0	0	0	0	0	0	0	0	0	0	0	0	0	0	0	0	0	0	0.627	.	.	.
Duo_63	PF	chr5	25036660	25036660	A	G	intergenic	intergenic	Y_RNA,LINC02228	dist=125965;dist=50790	.	.	0	0	0	0	0	0	0	0	0	0	0	0	0	0	0	0	0	0	0	1.945	.	.	.
Duo_15	PM	chr5	26157252	26157252	A	G	intergenic	intergenic	RNU4-43P,ENSG00000249099	dist=144227;dist=225267	.	.	0.0457	0.0449	0.0468	0.0445	0.0671	0.0448	0.0444	0.0635	0.0627	0.0147	0.0767	0.0671	0.0566	0	0.0195	0.152	0.065	0.0769	0.0223	6.013	.	.	.
Duo_58	PM	chr5	30565853	30565853	C	A	intergenic	ncRNA_intronic	ENSG00000287176	.	.	.	0	0	0	0	0	0	0	0	0	0	0	0	0	0	0	0	0	0	0	3.438	.	.	.
Duo_9	PF	chr5	33114332	33114332	A	C	intergenic	ncRNA_intronic	ENSG00000250697	.	.	.	0	0	0	0	0	0	0	0	0	0	0	0	0	0	0	0	0	0	0	8.059	.	.	.
Duo_48	PM	chr5	33827169	33827169	A	T	intronic	intronic	ADAMTS12	.	.	.	0	0	0	0	0	0	0	0	0	0	0	0	0	0	0	0	0	0	0	3.649	0	22,-4,-4,22	AG,AL,DG,DL
Duo_18	PF	chr5	36431484	36431484	G	T	intergenic	intergenic	ENSG00000287634,SLC1A3	dist=84327;dist=165104	.	.	6.573e-06	6.568e-06	0	1.346e-05	0	0	0	0	0	0	0	0	0	0	0	0	0	0.0005	0	2.522	.	.	.
Duo_5	PM	chr5	36732299	36732299	T	C	intergenic	intergenic	SLC1A3-AS1,ENSG00000272103	dist=7095;dist=129437	.	.	0.0436	0.0437	0.0455	0.0416	0.0681	0.0427	0.0424	0.0665	0.0658	0.0129	0.1626	0.028	0.0363	0.0002	0.0453	0.0272	0.0681	0.0393	0.0405	1.002	.	.	.
Duo_24	PF	chr5	37035885	37035885	A	G	intronic	intronic	NIPBL	.	.	.	0	0	0	0	0	0	0	0	0	0	0	0	0	0	0	0	0	0	0	7.653	0	-49,22,-1,2	AG,AL,DG,DL
Duo_16	PF	chr5	38320981	38320981	A	G	intronic	intronic	EGFLAM	.	.	.	0	0	0	0	0	0	0	0	0	0	0	0	0	0	0	0	0	0	0	3.401	0	31,-16,31,-16	AG,AL,DG,DL
Duo_24	PF	chr5	43470774	43470774	C	T	intronic	intronic	TMEM267	.	.	.	0	6.57e-06	0	0	0	0	0	0	0	0	0	0	0	0	0	0	0	0	0	4.171	0	-38,1,-38,1	AG,AL,DG,DL
Duo_14	PF	chr5	64973481	64973481	C	A	intronic	intronic	CWC27	.	.	.	0	0	0	0	0	0	0	0	0	0	0	0	0	0	0	0	0	0	0	0.492	0	35,-26,10,-2	AG,AL,DG,DL
Duo_13	PF	chr5	66225485	66225485	G	C	intergenic	intergenic	LINC02065,ENSG00000251391	dist=15592;dist=72912	.	.	0	0	0	0	0	0	0	0	0	0	0	0	0	0	0	0	0	0	0	1.135	.	.	.
Duo_31	PF	chr5	73149718	73149718	G	T	ncRNA_intronic	ncRNA_intronic	ENSG00000251599	.	.	.	0.0001	0.0001	0.0002	8.055e-05	0.0004	7.571e-05	6.277e-05	0.0003	0.0002	0.0004	0	0	0	0	0	0	0	0.0005	0	2.262	.	.	.
Duo_16	PF	chr5	74748753	74748753	T	C	intronic	intronic	GFM2	.	.	.	6.611e-06	6.573e-06	0	1.354e-05	2.431e-05	0	0	0	0	2.431e-05	0	0	0	0	0	0	0	0	0	3.235	0	-46,10,1,3	AG,AL,DG,DL
Duo_69	PM	chr5	78878997	78878997	G	A	intronic	intronic	ARSB	.	.	.	0	0	0	0	0	0	0	0	0	0	0	0	0	0	0	0	0	0	0	2.818	0	-7,19,16,20	AG,AL,DG,DL
Duo_42	PF	chr5	81022372	81022372	T	C	intronic	intronic	RASGRF2	.	.	.	0	0	0	0	0	0	0	0	0	0	0	0	0	0	0	0	0	0	0	5.564	0	15,40,40,-14	AG,AL,DG,DL
Duo_57	PM	chr5	81629089	81629089	C	T	intronic	intronic	SSBP2	.	.	.	6.577e-06	6.569e-06	0	1.347e-05	1.471e-05	0	0	0	0	0	0	0	0	0	0	0	1.471e-05	0	0	2.646	0	12,28,36,12	AG,AL,DG,DL
Duo_48	PM	chr5	82860488	82860489	CT	C	upstream	upstream	LINC01338	dist=526	.	.	0.3166	0.3178	0.3152	0.3181	0.5657	0.3142	0.3133	0.5486	0.5416	0.2195	0.3706	0.3684	0.2784	0.5657	0.2753	0.3265	0.3426	0.3193	0.4632	.	.	.	.
Duo_35	PF	chr5	85052337	85052337	T	G	intergenic	intergenic	EDIL3-DT,ENSG00000249349	dist=649192;dist=60005	.	.	0	0	0	0	0	0	0	0	0	0	0	0	0	0	0	0	0	0	0	2.046	.	.	.
Duo_66	PM	chr5	86995734	86995734	T	C	intergenic	ncRNA_intronic	ENSG00000249061	.	.	.	0	0	0	0	0	0	0	0	0	0	0	0	0	0	0	0	0	0	0	3.981	.	.	.
Duo_40	PM	chr5	87065216	87065216	G	A	intergenic	ncRNA_intronic	ENSG00000249061,MIR4280HG	.	.	.	0.0041	0.0041	0.0041	0.0041	0.0064	0.0038	0.0037	0.0059	0.0057	0.0005	0	0.0029	0.0032	0	0.0091	0	0.0064	0.0043	0.0006	1.113	.	.	.
Duo_49	PM	chr5	90731261	90731261	C	T	intronic	intronic	ADGRV1	.	.	.	0.0058	0.0058	0.0052	0.0065	0.0068	0.0055	0.0054	0.0063	0.0061	0.0013	0	0.0062	0.0084	0	0.0212	0	0.0068	0.0066	0.0015	2.203	0	-2,-12,-2,-50	AG,AL,DG,DL
Duo_34	PF	chr5	92849924	92849924	G	C	intergenic	intergenic	ENSG00000248588,LINC02058	dist=4932;dist=57256	.	.	0	0	0	0	0	0	0	0	0	0	0	0	0	0	0	0	0	0	0	8.606	.	.	.
Duo_19	PF	chr5	93600403	93600403	G	C	intergenic	ncRNA_exonic	ENSG00000278905	.	.	.	7.223e-05	7.218e-05	0.0001	2.686e-05	0.0002	3.969e-05	3.125e-05	5.281e-05	2.834e-05	2.406e-05	0	0.0002	0.0003	0	0	0	8.821e-05	0	0	12.18	.	.	.
Duo_32	PM	chr5	94170243	94170243	G	A	intronic	ncRNA_intronic	ENSG00000286577	.	.	.	0.0075	0.0075	0.0082	0.0067	0.0129	0.0071	0.007	0.0121	0.0119	0.0023	0.0341	0.006	0.0012	0	0.0021	0.0034	0.0129	0.0047	0.0015	1.236	.	.	.
Duo_54	PM	chr5	95002334	95002334	C	T	intronic	intronic	MCTP1	.	.	.	0.0126	0.0126	0.0123	0.013	0.0323	0.0122	0.012	0.0282	0.0266	0.0045	0.0022	0.0072	0.0219	0	0.0176	0.0034	0.0174	0.0095	0.0323	1.056	0	-19,50,-19,0	AG,AL,DG,DL
Duo_14	PF	chr5	96680857	96680857	T	C	intronic	intronic	CAST	.	.	.	1.314e-05	1.313e-05	1.284e-05	1.345e-05	4.823e-05	2.18e-06	8.2e-07	7.99e-06	2.99e-06	4.823e-05	0	0	0	0	0	0	0	0	0	3.072	.	.	.
Duo_42	PF	chr5	96780570	96780570	C	T	intronic	intronic	ERAP1	.	.	.	0	0	0	0	0	0	0	0	0	0	0	0	0	0	0	0	0	0	0	0.563	0	-20,-29,23,22	AG,AL,DG,DL
Duo_35	PF	chr5	99998226	99998226	C	A	intergenic	intergenic	LINC02113,Y_RNA	dist=420269;dist=23578	.	.	0	0	0	0	0	0	0	0	0	0	0	0	0	0	0	0	0	0	0	0.166	.	.	.
Duo_9	PF	chr5	103385186	103385186	A	G	intergenic	intergenic	MACIR,ENSG00000250567	dist=106526;dist=23755	.	.	0	0	0	0	0	0	0	0	0	0	0	0	0	0	0	0	0	0	0	2.447	.	.	.
Duo_66	PM	chr5	104615009	104615009	C	T	intergenic	ncRNA_intronic	ENSG00000251574	.	.	.	1.315e-05	1.314e-05	1.285e-05	1.346e-05	0.0002	2.19e-06	8.2e-07	0	0	0	0	0	0	0	0	0	1.47e-05	0	0.0002	0.112	.	.	.
Duo_42	PF	chr5	109633553	109633553	A	G	intergenic	intergenic	ENSG00000248440,MAN2A1-DT	dist=134445;dist=54249	.	.	0	0	0	0	0	0	0	0	0	0	0	0	0	0	0	0	0	0	0	1.005	.	.	.
Duo_58	PM	chr5	110222434	110222434	G	A	intergenic	intergenic	LINC01848,TMEM232	dist=337683;dist=197062	.	.	0	0	0	0	0	0	0	0	0	0	0	0	0	0	0	0	0	0	0	1.427	.	.	.
Duo_15	PM	chr5	111359640	111359640	A	G	intronic	intronic	CAMK4	.	.	.	0.3566	0.3567	0.3532	0.3602	0.5139	0.3541	0.353	0.497	0.4902	0.1884	0.1795	0.3603	0.5741	0.4845	0.4327	0.4796	0.416	0.3692	0.5139	14.84	0	-17,11,35,-19	AG,AL,DG,DL
Duo_15	PM	chr5	115466620	115466620	C	T	intergenic	intergenic	ENSG00000289497,FEM1C	dist=51352;dist=54288	.	.	0.0462	0.0464	0.0423	0.0504	0.417	0.0453	0.045	0.4022	0.3962	0.0096	0.0011	0.1168	0.0729	0.417	0.0086	0.0377	0.022	0.0607	0.1447	0.774	.	.	.
Duo_26	PM	chr5	115533473	115533473	G	C	intronic	intronic	FEM1C	.	.	.	6.581e-06	6.569e-06	0	1.348e-05	2.415e-05	0	0	0	0	2.415e-05	0	0	0	0	0	0	0	0	0	0.42	0	1,-2,1,-2	AG,AL,DG,DL
Duo_71	PM	chr5	116496797	116496797	A	G	intronic	ncRNA_intronic	SEMA6A-AS1	.	.	.	0	0	0	0	0	0	0	0	0	0	0	0	0	0	0	0	0	0	0	6.862	0	29,-43,-2,2	AG,AL,DG,DL
Duo_31	PF	chr5	117105181	117105181	A	G	intergenic	intergenic	ENSG00000250949,ENSG00000285809	dist=66612;dist=207904	.	.	0	0	0	0	0	0	0	0	0	0	0	0	0	0	0	0	0	0	0	2.6	.	.	.
Duo_5	PM	chr5	119814980	119814980	C	A	intergenic	intergenic	FAM170A,ENSG00000251293	dist=179158;dist=430468	.	.	0.0165	0.0165	0.0171	0.0158	0.0252	0.016	0.0157	0.0242	0.0238	0.0036	0.0285	0.0142	0.0421	0	0.0136	0.0034	0.0252	0.0142	0.0172	0.156	.	.	.
Duo_21	PF	chr5	121670096	121670096	G	A	intergenic	intergenic	ENSG00000279860,FTMT	dist=304782;dist=181786	.	.	0	0	0	0	0	0	0	0	0	0	0	0	0	0	0	0	0	0	0	0.505	.	.	.
Duo_35	PF	chr5	122152747	122152747	C	T	exonic	exonic	ZNF474	.	nonsynonymous SNV	ZNF474:ENST00000296600.5:exon2:c.C757T:p.R253W,ZNF474:ENST00000698749.1:exon2:c.C757T:p.R253W	0.0005	0.0005	0.0006	0.0005	0.0149	0.0004	0.0004	0.0122	0.0112	0	0	0	0	0.0149	0	0	2.94e-05	0.0009	0.0002	19.54	0	15,-36,-2,-47	AG,AL,DG,DL
Duo_41	PF	chr5	124850352	124850352	A	G	intergenic	ncRNA_intronic	LINC02240	.	.	.	2.628e-05	2.627e-05	0	5.38e-05	9.653e-05	8.14e-06	5.14e-06	3.249e-05	1.915e-05	9.653e-05	0	0	0	0	0	0	0	0	0	0.054	.	.	.
Duo_35	PF	chr5	127117155	127117155	C	T	intergenic	intergenic	ENSG00000279446,ENSG00000283897	dist=41551;dist=98004	.	.	0	0	0	0	0	0	0	0	0	0	0	0	0	0	0	0	0	0	0	1.329	.	.	.
Duo_41	PF	chr5	128245058	128245058	A	T	intergenic	intergenic	SLC12A2,FBN2	dist=55381;dist=12851	.	.	0	0	0	0	0	0	0	0	0	0	0	0	0	0	0	0	0	0	0	9.881	.	.	.
Duo_21	PF	chr5	128723365	128723365	C	T	intergenic	ncRNA_intronic	ENSG00000248634	.	.	.	3.946e-05	3.941e-05	0	8.08e-05	0.0002	1.717e-05	1.13e-05	1.171e-05	6.25e-06	2.416e-05	0	0	0	0	0	0	4.411e-05	0.0005	0.0002	0.559	.	.	.
Duo_64	PM	chr5	129146963	129146963	G	A	intergenic	intergenic	ISOC1,ENSG00000286274	dist=32935;dist=3714	.	.	0.5369	0.5322	0.5369	0.5369	0.5853	0.5336	0.5322	0.5789	0.5762	0.5853	0.5211	0.5224	0.5176	0.5271	0.5065	0.541	0.5148	0.5209	0.5472	0.232	.	.	.
Duo_16	PF	chr5	132987400	132987400	A	G	intergenic	intergenic	AFF4-DT,Y_RNA	dist=23236;dist=5699	.	.	0.014	0.014	0.0143	0.0137	0.0207	0.0135	0.0133	0.0198	0.0195	0.0038	0	0.0163	0.0066	0.0015	0.0172	0.017	0.0207	0.0166	0.0118	4.081	.	.	.
Duo_20	PF	chr5	134185302	134185302	A	C	intergenic	intronic	ENSG00000272772	.	.	.	0	0	0	0	0	0	0	0	0	0	0	0	0	0	0	0	0	0	0	11.56	0	3,49,-10,4	AG,AL,DG,DL
Duo_30	PF	chr5	135484139	135484139	C	CG	intergenic	ncRNA_intronic	ENSG00000250167	.	.	.	0	0	0	0	0	0	0	0	0	0	0	0	0	0	0	0	0	0	0	.	.	.	.
Duo_16	PF	chr5	136279423	136279423	G	A	ncRNA_intronic	intronic	TRPC7	.	.	.	0.0001	0.0001	6.425e-05	0.0002	0.0029	9.739e-05	8.254e-05	0.0018	0.0014	4.812e-05	0	6.536e-05	0	0.0029	0	0	2.94e-05	0	0.0004	0.411	0	-27,-9,2,-9	AG,AL,DG,DL
Duo_34	PF	chr5	142277729	142277729	G	A	intergenic	intergenic	ENSG00000280047,SPRY4	dist=109342;dist=32698	.	.	0.0893	0.0894	0.0888	0.0898	0.1421	0.0881	0.0876	0.1333	0.1298	0.0234	0.0143	0.1056	0.1712	0.0037	0.109	0.1531	0.1215	0.114	0.1421	3.727	.	.	.
Duo_62	PF	chr5	145429494	145429494	G	A	intergenic	upstream	ENSG00000248125	dist=317	.	.	0	0	0	0	0	0	0	0	0	0	0	0	0	0	0	0	0	0	0	0.898	.	.	.
Duo_20	PF	chr5	146039638	146039638	A	C	intronic	intronic	SH3RF2	.	.	.	0.0013	0.0013	0.0013	0.0013	0.0037	0.0012	0.0011	0.003	0.0027	0.0005	0	0.0037	0	0	0	0	0.0018	0.0009	0	10.18	0	-8,-29,18,-16	AG,AL,DG,DL
Duo_29	PF	chr5	149984430	149984430	C	T	UTR3	UTR3	SLC26A2	ENST00000286298.5:c.*2617C>T	.	.	0.0159	0.0159	0.016	0.0158	0.0257	0.0154	0.0152	0.0229	0.0225	0.0041	0.0033	0.015	0.0182	0.0002	0.0176	0.0068	0.0238	0.0085	0.0257	0.883	0	-2,-46,-2,48	AG,AL,DG,DL
Duo_61	PM	chr5	149987390	149987390	C	T	UTR3	UTR3	SLC26A2	ENST00000286298.5:c.*5577C>T	.	.	0	0	0	0	0	0	0	0	0	0	0	0	0	0	0	0	0	0	0	6.399	0	17,-41,17,-34	AG,AL,DG,DL
Duo_16	PF	chr5	150554548	150554548	C	T	UTR3	UTR3	NDST1	ENST00000261797.7:c.*1216C>T	.	.	0.001	0.001	0.001	0.001	0.0034	0.0009	0.0008	0.003	0.0028	0.0034	0	0.0003	0	0	0	0	2.942e-05	0.001	0.0002	4.15	0	25,-3,-26,24	AG,AL,DG,DL
Duo_37	PM	chr5	156344000	156344000	G	A	intronic	intronic	SGCD	.	.	.	0.0039	0.0039	0.0041	0.0037	0.0062	0.0036	0.0035	0.0056	0.0054	0.0012	0	0.0062	0.0023	0	0.001	0.0034	0.0061	0.0076	0.0004	0.266	0	2,-21,-1,30	AG,AL,DG,DL
Duo_7	PF	chr5	156791683	156791683	G	A	intergenic	intergenic	SGCD,RNU6-556P	dist=23895;dist=22447	.	.	0	0	0	0	0	0	0	0	0	0	0	0	0	0	0	0	0	0	0	1.887	.	.	.
Duo_43	PM	chr5	158394199	158394199	A	T	ncRNA_intronic	ncRNA_intronic	LINC02227	.	.	.	0	0	0	0	0	0	0	0	0	0	0	0	0	0	0	0	0	0	0	12.29	.	.	.
Duo_42	PF	chr5	158631399	158631399	C	T	intergenic	intergenic	ENSG00000254135,EBF1	dist=42853;dist=64521	.	.	5.261e-05	5.254e-05	2.571e-05	8.078e-05	0.0001	2.559e-05	1.831e-05	6.286e-05	4.301e-05	0.0001	0	0	0	0	0	0	2.941e-05	0	0	0.526	.	.	.
Duo_22	PM	chr5	161621802	161621802	A	G	intergenic	intergenic	GABRB2,GABRA6	dist=73575;dist=63919	.	.	0	0	0	0	0	0	0	0	0	0	0	0	0	0	0	0	0	0	0	4.25	.	.	.
Duo_16	PF	chr5	163550856	163550856	A	G	intergenic	intergenic	MAT2B,ENSG00000285590	dist=31298;dist=46496	.	.	6.719e-06	6.599e-06	0	1.379e-05	0.0002	0	0	0	0	0	0	0	0	0.0002	0	0	0	0	0	4.291	.	.	.
Duo_51	PM	chr5	166947000	166947000	G	T	intergenic	intergenic	LINC01947,TENM2	dist=20630;dist=32029	.	.	0	0	0	0	0	0	0	0	0	0	0	0	0	0	0	0	0	0	0	0.475	.	.	.
Duo_7	PF	chr5	168214608	168214608	G	C	intronic	intronic	TENM2	.	.	.	0	0	0	0	0	0	0	0	0	0	0	0	0	0	0	0	0	0	0	7.403	0	4,31,8,-31	AG,AL,DG,DL
Duo_62	PF	chr6	990077	990077	C	T	ncRNA_intronic	ncRNA_intronic	LINC01622	.	.	.	0	0	0	0	0	0	0	0	0	0	0	0	0	0	0	0	0	0	0	2.298	.	.	.
Duo_67	PM	chr6	4255126	4255126	C	T	intergenic	intergenic	ENSG00000237716,ENSG00000285424	dist=66176;dist=49816	.	.	0.0005	0.0006	0.0005	0.0005	0.0021	0.0004	0.0004	0.0017	0.0015	0.0021	0	0.0002	0	0	0.0003	0	3.707e-05	0	0	2.964	.	.	.
Duo_16	PF	chr6	4255126	4255126	C	T	intergenic	intergenic	ENSG00000237716,ENSG00000285424	dist=66176;dist=49816	.	.	0.0005	0.0006	0.0005	0.0005	0.0021	0.0004	0.0004	0.0017	0.0015	0.0021	0	0.0002	0	0	0.0003	0	3.707e-05	0	0	2.964	.	.	.
Duo_43	PM	chr6	6543013	6543013	C	T	ncRNA_intronic	ncRNA_intronic	LY86-AS1	.	.	.	0.2888	0.2889	0.2876	0.2901	0.4125	0.2865	0.2856	0.398	0.392	0.183	0.3235	0.3467	0.2664	0.4125	0.2961	0.2226	0.326	0.282	0.3582	0.184	.	.	.
Duo_24	PF	chr6	8862911	8862911	T	C	intergenic	ncRNA_intronic	HULC	.	.	.	0	0	0	0	0	0	0	0	0	0	0	0	0	0	0	0	0	0	0	22.2	.	.	.
Duo_6	PM	chr6	11616203	11616203	G	A	intergenic	intergenic	ENSG00000271897,Metazoa_SRP	dist=8222;dist=27864	.	.	0.0028	0.0028	0.0027	0.0029	0.0042	0.0026	0.0025	0.0038	0.0036	0.002	0.0012	0.0015	0.0006	0	0.0025	0	0.0042	0.0034	0.0002	4.839	.	.	.
Duo_4	PF	chr6	13198742	13198742	C	T	intronic	intronic	PHACTR1	.	.	.	3.943e-05	3.94e-05	6.425e-05	1.345e-05	0.0002	1.716e-05	1.13e-05	1.171e-05	6.25e-06	2.414e-05	0	6.545e-05	0	0.0002	0	0	4.41e-05	0	0	1.818	0	-9,37,-2,1	AG,AL,DG,DL
Duo_20	PF	chr6	16977189	16977189	G	A	intergenic	intergenic	ENSG00000287347,ENSG00000286631	dist=24490;dist=38628	.	.	6.569e-06	6.566e-06	0	1.344e-05	1.47e-05	0	0	0	0	0	0	0	0	0	0	0	1.47e-05	0	0	0.033	.	.	.
Duo_14	PF	chr6	18129306	18129306	T	G	UTR3	UTR3	TPMT	ENST00000309983.5:c.*1362A>C	.	.	0	0	0	0	0	0	0	0	0	0	0	0	0	0	0	0	0	0	0	0.644	0	-7,38,44,-40	AG,AL,DG,DL
Duo_69	PM	chr6	18665070	18665070	C	T	ncRNA_intronic	ncRNA_intronic	MIR548A1HG	.	.	.	4.601e-05	4.597e-05	6.424e-05	2.692e-05	0.0001	2.11e-05	1.527e-05	2.262e-05	1.032e-05	7.24e-05	0	0.0001	0	0	0	0	2.94e-05	0	0	0.672	.	.	.
Duo_3	PM	chr6	20288810	20288810	C	T	intergenic	ncRNA_intronic	ENSG00000227803,ENSG00000287614	.	.	.	0.0091	0.0091	0.0088	0.0094	0.0133	0.0087	0.0086	0.0126	0.0123	0.0017	0.0099	0.0076	0.0075	0	0.018	0.0408	0.0133	0.0099	0.0071	6.543	.	.	.
Duo_3	PM	chr6	24313650	24313650	T	C	intronic	intronic	DCDC2	.	.	.	0	0	0	0	0	0	0	0	0	0	0	0	0	0	0	0	0	0	0	3.534	0	5,4,5,-39	AG,AL,DG,DL
Duo_13	PF	chr6	30878473	30878473	G	C	intergenic	intergenic	DDR1-DT,DDR1	dist=2555;dist=2376	.	.	0.0049	0.0049	0.0041	0.0057	0.0291	0.0046	0.0045	0.0268	0.026	0.0013	0	0.0291	0	0.0046	0.0136	0	0.001	0.0038	0.001	0.378	.	.	.
Duo_55	PM	chr6	37950363	37950363	A	T	intronic	intronic	ZFAND3	.	.	.	2.654e-05	2.626e-05	1.294e-05	4.084e-05	0.0008	8.2e-06	5.18e-06	0.0003	0.0002	0	0	0	0	0.0008	0	0	0	0	0	4.205	0	32,40,-37,34	AG,AL,DG,DL
Duo_4	PF	chr6	45455735	45455735	G	A	intronic	intronic	RUNX2	.	.	.	4.601e-05	4.597e-05	3.855e-05	5.382e-05	7.349e-05	2.11e-05	1.527e-05	2.846e-05	1.858e-05	2.414e-05	0	6.547e-05	0	0	0	0	7.349e-05	0	0	0.249	0	16,-34,-10,-34	AG,AL,DG,DL
Duo_7	PF	chr6	51654030	51654030	G	C	intronic	intronic	PKHD1	.	.	.	0	0	0	0	0	0	0	0	0	0	0	0	0	0	0	0	0	0	0	9.222	0	-40,-6,-16,-11	AG,AL,DG,DL
Duo_35	PF	chr6	52229953	52229953	T	C	intergenic	intergenic	IL17A,IL17F	dist=39315;dist=6728	.	.	6.571e-05	6.567e-05	3.855e-05	9.415e-05	0.0002	3.517e-05	2.616e-05	0.0001	8.452e-05	0.0002	0	6.549e-05	0	0	0	0	0	0	0	8.531	.	.	.
Duo_14	PF	chr6	67010872	67010872	A	C	intergenic	intergenic	RNU7-66P,ENSG00000212229	dist=281968;dist=199536	.	.	0	0	0	0	0	0	0	0	0	0	0	0	0	0	0	0	0	0	0	0.574	.	.	.
Duo_24	PF	chr6	68517476	68517480	CAGTT	C	intergenic	ncRNA_intronic	ENSG00000288088	.	.	.	9.223e-05	9.196e-05	5.155e-05	0.0001	0.0014	5.541e-05	4.375e-05	0.0006	0.0005	0	0	0	0.0006	0.0014	0	0	1.473e-05	0.0009	0.0004	.	.	.	.
Duo_10	PM	chr6	78947620	78947620	T	C	intronic	intronic	PHIP	.	.	.	0	0	0	0	0	0	0	0	0	0	0	0	0	0	0	0	0	0	0	28	0.27	1	DG
Duo_19	PF	chr6	80009859	80009859	C	G	intronic	intronic	TTK	.	.	.	0.0175	0.0175	0.0182	0.0167	0.0278	0.0169	0.0167	0.0267	0.0263	0.005	0.0044	0.0113	0.0418	0.0002	0.0187	0	0.0278	0.0161	0.0027	0.102	0	1,-24,48,-41	AG,AL,DG,DL
Duo_35	PF	chr6	85016284	85016284	C	T	intergenic	intergenic	ENSG00000287294,LINC02535	dist=246065;dist=370935	.	.	0	0	0	0	0	0	0	0	0	0	0	0	0	0	0	0	0	0	0	3.736	.	.	.
Duo_45	PF	chr6	93707558	93707558	A	G	ncRNA_exonic	intergenic	ENSG00000287683,ENSG00000288085	dist=29604;dist=12605	.	.	1.972e-05	1.97e-05	2.57e-05	1.346e-05	4.411e-05	5.24e-06	2.45e-06	1.171e-05	6.25e-06	0	0	0	0	0	0	0	4.411e-05	0	0	2.184	.	.	.
Duo_23	PM	chr6	97611391	97611391	G	T	ncRNA_intronic	ncRNA_intronic	ENSG00000271860	.	.	.	0	0	0	0	0	0	0	0	0	0	0	0	0	0	0	0	0	0	0	5.35	.	.	.
Duo_42	PF	chr6	100102335	100102335	G	A	intergenic	intergenic	MCHR2-AS1,SIM1	dist=25917;dist=282674	.	.	1.314e-05	1.312e-05	1.285e-05	1.344e-05	1.47e-05	2.18e-06	8.2e-07	0	0	0	0	0	0	0	0	0.0034	1.47e-05	0	0	2.063	.	.	.
Duo_13	PF	chr6	104759640	104759640	C	A	intronic	intronic	HACE1	.	.	.	0.0222	0.0223	0.0228	0.0216	0.0326	0.0216	0.0213	0.0314	0.031	0.0055	0.0055	0.0274	0.0386	0.0052	0.0174	0.0748	0.0326	0.0336	0.0143	4.553	0	-22,-1,-22,43	AG,AL,DG,DL
Duo_19	PF	chr6	105792718	105792718	C	G	intergenic	ncRNA_intronic	ENSG00000284999	.	.	.	0	0	0	0	0	0	0	0	0	0	0	0	0	0	0	0	0	0	0	2.583	.	.	.
Duo_60	PM	chr6	106815050	106815050	A	G	intergenic	intergenic	LINC02532,CD24	dist=27495;dist=154781	.	.	0	0	0	0	0	0	0	0	0	0	0	0	0	0	0	0	0	0	0	4.845	.	.	.
Duo_56	PM	chr6	109315253	109315253	C	T	ncRNA_intronic	ncRNA_intronic	ENSG00000293541	.	.	.	0	0	0	0	0	0	0	0	0	0	0	0	0	0	0	0	0	0	0	8.498	.	.	.
Duo_62	PF	chr6	112369881	112369881	A	G	intergenic	intergenic	RFPL4B,ENSG00000286914	dist=18587;dist=22482	.	.	0	0	0	0	0	0	0	0	0	0	0	0	0	0	0	0	0	0	0	2.617	.	.	.
Duo_29	PF	chr6	116785180	116785180	C	A	intergenic	intergenic	FAM162B,GPRC6A	dist=19461;dist=6905	.	.	1.972e-05	1.97e-05	2.57e-05	1.345e-05	4.41e-05	5.24e-06	2.45e-06	1.171e-05	6.25e-06	0	0	0	0	0	0	0	4.41e-05	0	0	2.99	.	.	.
Duo_23	PM	chr6	117022306	117022306	C	G	intergenic	intergenic	RFX6,ENSG00000287253	dist=90145;dist=239937	.	.	0	0	0	0	0	0	0	0	0	0	0	0	0	0	0	0	0	0	0	0.921	.	.	.
Duo_29	PF	chr6	117673308	117673308	C	G	ncRNA_exonic	ncRNA_intronic	ENSG00000289372	.	.	.	0	0	0	0	0	0	0	0	0	0	0	0	0	0	0	0	0	0	0	2.115	.	.	.
Duo_2	PM	chr6	120144613	120144613	C	T	intergenic	intergenic	MIR3144,ENSG00000286540	dist=129356;dist=317898	.	.	0	0	0	0	0	0	0	0	0	0	0	0	0	0	0	0	0	0	0	5.037	.	.	.
Duo_7	PF	chr6	125478515	125478515	T	C	intergenic	intergenic	ENSG00000226409,HEY2-AS1	dist=33322;dist=100039	.	.	0	0	0	0	0	0	0	0	0	0	0	0	0	0	0	0	0	0	0	0.189	.	.	.
Duo_14	PF	chr6	128325094	128325094	G	A	intronic	intronic	PTPRK	.	.	.	0	0	0	0	0	0	0	0	0	0	0	0	0	0	0	0	0	0	0	0.815	0	2,-3,40,-3	AG,AL,DG,DL
Duo_2	PM	chr6	129466572	129466572	C	T	intronic	ncRNA_intronic	ENSG00000226149	.	.	.	1.975e-05	1.971e-05	0	4.043e-05	6.569e-05	5.25e-06	2.46e-06	4.88e-06	1.83e-06	0	0	6.569e-05	0	0	0	0	2.944e-05	0	0	2.36	0	-2,-11,-2,-11	AG,AL,DG,DL
Duo_51	PM	chr6	131569108	131569108	A	G	intergenic	intronic	ARG1	.	.	.	0	0	0	0	0	0	0	0	0	0	0	0	0	0	0	0	0	0	0	9.041	.	.	.
Duo_4	PF	chr6	135686884	135686885	TG	T	ncRNA_intronic	ncRNA_intronic	AHI1-DT	.	.	.	0	0	0	0	0	0	0	0	0	0	0	0	0	0	0	0	0	0	0	.	.	.	.
Duo_41	PF	chr6	139895953	139895953	C	T	intergenic	intergenic	ENSG00000225148,ENSG00000287820	dist=18562;dist=42911	.	.	1.315e-05	1.313e-05	0	2.69e-05	0.0002	2.19e-06	8.2e-07	0	0	2.41e-05	0	0	0	0.0002	0	0	0	0	0	1.14	.	.	.
Duo_72	PM	chr6	148617134	148617134	G	A	intergenic	intergenic	SASH1,UST	dist=65090;dist=129896	.	.	0	0	0	0	0	0	0	0	0	0	0	0	0	0	0	0	0	0	0	11.87	.	.	.
Duo_16	PF	chr6	150556500	150556500	T	G	intergenic	intergenic	IYD,PLEKHG1	dist=150531;dist=43385	.	.	0	0	0	0	0	0	0	0	0	0	0	0	0	0	0	0	0	0	0	3.022	.	.	.
Duo_31	PF	chr6	150647774	150647774	C	T	intronic	intronic	PLEKHG1	.	.	.	1.316e-05	1.314e-05	1.285e-05	1.347e-05	4.829e-05	2.19e-06	8.2e-07	8e-06	2.99e-06	4.829e-05	0	0	0	0	0	0	0	0	0	12.37	0	-2,46,-2,-38	AG,AL,DG,DL
Duo_50	PM	chr6	153175576	153175576	G	A	intergenic	intergenic	RGS17,ENSG00000213121	dist=44294;dist=55744	.	.	0	0	0	0	0	0	0	0	0	0	0	0	0	0	0	0	0	0	0	0.73	.	.	.
Duo_54	PM	chr6	154126148	154126148	C	T	UTR3	UTR3	OPRM1	ENST00000330432.12:c.*7427C>T	.	.	0.1013	0.1766	0.1071	0.0951	0.166	0.0998	0.0992	0.1632	0.162	0.035	0.177	0.0731	0.1223	0.0408	0.0671	0.1306	0.166	0.0897	0.0452	5.271	.	.	.
Duo_50	PM	chr6	154126148	154126148	C	T	UTR3	UTR3	OPRM1	ENST00000330432.12:c.*7427C>T	.	.	0.1013	0.1766	0.1071	0.0951	0.166	0.0998	0.0992	0.1632	0.162	0.035	0.177	0.0731	0.1223	0.0408	0.0671	0.1306	0.166	0.0897	0.0452	5.271	.	.	.
Duo_27	PF	chr6	154368166	154368167	AG	A	intergenic	intronic	ENSG00000288520	.	.	.	0.4673	0.4692	0.4708	0.4637	0.5524	0.4645	0.4633	0.5464	0.5439	0.5524	0.5177	0.5458	0.3288	0.3712	0.3313	0.4354	0.4325	0.4489	0.4816	.	0	-31,30,-31,-9	AG,AL,DG,DL
Duo_68	PM	chr6	154987907	154987907	C	T	intergenic	intronic	TIAM2	.	.	.	4.688e-05	5.296e-05	5.208e-05	4.137e-05	0.0002	2.146e-05	1.55e-05	1.176e-05	6.26e-06	2.465e-05	0	6.791e-05	0	0.0002	0	0	4.431e-05	0.0005	0	0.728	0	17,-7,-2,-8	AG,AL,DG,DL
Duo_19	PF	chr6	155864833	155864833	A	G	intergenic	intergenic	RNU7-152P,ENSG00000287092	dist=209807;dist=46362	.	.	0	0	0	0	0	0	0	0	0	0	0	0	0	0	0	0	0	0	0	13.12	.	.	.
Duo_35	PF	chr6	156023342	156023342	G	A	intergenic	ncRNA_intronic	ENSG00000287092	.	.	.	3.947e-05	3.942e-05	6.43e-05	1.346e-05	6.551e-05	1.717e-05	1.13e-05	1.171e-05	6.25e-06	4.834e-05	0	6.551e-05	0	0	0	0	4.411e-05	0	0	0.421	.	.	.
Duo_9	PF	chr6	168487056	168487056	G	C	intronic	intronic	SMOC2	.	.	.	0	0	0	0	0	0	0	0	0	0	0	0	0	0	0	0	0	0	0	0.157	0	25,-40,-15,39	AG,AL,DG,DL
Duo_55	PM	chr6	168629834	168629834	C	T	intronic	intronic	SMOC2	.	.	.	0.0002	0.0002	0.0001	0.0002	0.0006	0.0001	0.0001	0.0002	0.0001	0	0	0	0	0	9.418e-05	0	0.0002	0.0024	0.0006	0.162	0	-29,-3,-18,8	AG,AL,DG,DL
Duo_50	PM	chr7	7361005	7361005	T	G	intronic	intronic	COL28A1	.	.	.	0	0	0	0	0	0	0	0	0	0	0	0	0	0	0	0	0	0	0	2.325	0	-1,39,-17,-14	AG,AL,DG,DL
Duo_56	PM	chr7	8954785	8954785	C	A	intergenic	intergenic	NXPH1,ENSG00000278254	dist=201824;dist=127772	.	.	0.0032	0.0032	0.0035	0.0029	0.0111	0.0028	0.0027	0.0079	0.0068	0.0004	0	0.0058	0	0	0.0002	0.0088	0.0054	0.0091	0.0111	3.804	.	.	.
Duo_52	PM	chr7	9483696	9483699	CTTG	C	intergenic	intergenic	ENSG00000278254,ENSG00000234710	dist=293839;dist=138065	.	.	0	0	0	0	0	0	0	0	0	0	0	0	0	0	0	0	0	0	0	.	.	.	.
Duo_31	PF	chr7	13336894	13336894	C	A	intergenic	ncRNA_intronic	ENSG00000229618	.	.	.	0	0	0	0	0	0	0	0	0	0	0	0	0	0	0	0	0	0	0	0.464	.	.	.
Duo_55	PM	chr7	15892655	15892655	T	C	intergenic	intergenic	ENSG00000229379,CRPPA	dist=50295;dist=194870	.	.	0	0	0	0	0	0	0	0	0	0	0	0	0	0	0	0	0	0	0	4.596	.	.	.
Duo_44	PM	chr7	16413266	16413266	T	G	intronic	intronic	CRPPA	.	.	.	0.0186	0.0186	0.0185	0.0186	0.0261	0.018	0.0178	0.0251	0.0247	0.0051	0.0757	0.0173	0.0086	0	0.04	0.0102	0.0261	0.0175	0.0023	3.874	0.01	40	DG
Duo_8	PM	chr7	17773768	17773768	A	C	intergenic	intergenic	ENSG00000228675,SNX13	dist=93109;dist=16993	.	.	0	0	0	0	0	0	0	0	0	0	0	0	0	0	0	0	0	0	0	3.406	.	.	.
Duo_52	PM	chr7	20142683	20142683	C	A	ncRNA_intronic	ncRNA_intronic	MACC1-AS1	.	.	.	2.629e-05	3.284e-05	1.285e-05	4.036e-05	7.238e-05	8.14e-06	5.14e-06	1.919e-05	1.032e-05	7.238e-05	0	6.547e-05	0	0	0	0	0	0	0	0.327	0	-46,1,15,1	AG,AL,DG,DL
Duo_5	PM	chr7	21655221	21655221	G	A	intronic	intronic	DNAH11	.	.	.	0	0	0	0	0	0	0	0	0	0	0	0	0	0	0	0	0	0	0	1.344	0	24,40,-7,-8	AG,AL,DG,DL
Duo_69	PM	chr7	21733718	21733718	A	G	intronic	intronic	DNAH11	.	.	.	0	0	0	0	0	0	0	0	0	0	0	0	0	0	0	0	0	0	0	0.059	0	-27,19,-27,-47	AG,AL,DG,DL
Duo_14	PF	chr7	26161382	26161382	A	G	intronic	intronic	NFE2L3	.	.	.	0	0	0	0	0	0	0	0	0	0	0	0	0	0	0	0	0	0	0	1.357	0	14,2,4,-36	AG,AL,DG,DL
Duo_7	PF	chr7	26593585	26593585	C	T	intergenic	intergenic	LINC03095,ENSG00000286507	dist=34705;dist=5015	.	.	0.0004	0.0004	0.0003	0.0004	0.0013	0.0003	0.0003	0.001	0.0009	0.0013	0	6.532e-05	0	0	0	0	0	0	0	7.037	.	.	.
Duo_44	PM	chr7	27438193	27438193	A	G	intergenic	intergenic	ENSG00000279429,HIBADH	dist=25302;dist=87249	.	.	0	0	0	0	0	0	0	0	0	0	0	0	0	0	0	0	0	0	0	2.334	.	.	.
Duo_29	PF	chr7	30494017	30494017	C	T	intergenic	intergenic	NOD1,GGCT	dist=15233;dist=2604	.	.	1.315e-05	1.313e-05	2.57e-05	0	2.941e-05	2.18e-06	8.2e-07	4.88e-06	1.83e-06	0	0	0	0	0	0	0	2.941e-05	0	0	2.291	.	.	.
Duo_41	PF	chr7	31646850	31646850	T	A	intronic	intronic	ITPRID1	.	.	.	0	0	0	0	0	0	0	0	0	0	0	0	0	0	0	0	0	0	0	5.419	0	2,14,1,36	AG,AL,DG,DL
Duo_62	PF	chr7	31761098	31761098	T	TAAGAATTTAACTTTGAATCTTTACTACAATCCTACGAGGCAAGTACTATTATCACTCCCTCTTTGGGTGAGGAAACTGAGGC	intronic	intronic	PDE1C	.	.	.	0	0	0	0	0	0	0	0	0	0	0	0	0	0	0	0	0	0	0	.	.	.	.
Duo_69	PM	chr7	33538562	33538563	TA	T	intronic	intronic	BBS9	.	.	.	0.1943	0.1948	0.1888	0.2001	0.338	0.1925	0.1917	0.3248	0.3194	0.1246	0.1132	0.1716	0.1847	0.338	0.3429	0.102	0.208	0.1755	0.2316	.	0	18,29,17,18	AG,AL,DG,DL
Duo_62	PF	chr7	33690722	33690722	C	T	intergenic	intergenic	BBS9,ENSG00000173862	dist=54955;dist=35259	.	.	0	0	0	0	0	0	0	0	0	0	0	0	0	0	0	0	0	0	0	3.24	.	.	.
Duo_14	PF	chr7	36659829	36659829	C	A	intronic	intronic	AOAH	.	.	.	0	0	0	0	0	0	0	0	0	0	0	0	0	0	0	0	0	0	0	1.783	0	2,50,2,1	AG,AL,DG,DL
Duo_31	PF	chr7	38738456	38738456	C	T	intronic	intronic	VPS41	.	.	.	5.922e-05	5.914e-05	5.144e-05	6.738e-05	0.0004	3.081e-05	2.213e-05	7.307e-05	3.035e-05	4.835e-05	0	0	0	0	0	0	7.354e-05	0	0.0004	0.06	0	-2,-43,-43,0	AG,AL,DG,DL
Duo_13	PF	chr7	43537885	43537885	A	G	intronic	intronic	HECW1	.	.	.	0	0	0	0	0	0	0	0	0	0	0	0	0	0	0	0	0	0	0	3.002	0	1,33,1,33	AG,AL,DG,DL
Duo_45	PF	chr7	45124533	45124533	C	T	intergenic	intergenic	TBRG4,RAMP3	dist=12486;dist=33258	.	.	0	0	0	0	0	0	0	0	0	0	0	0	0	0	0	0	0	0	0	2.865	.	.	.
Duo_29	PF	chr7	50909695	50909695	A	C	intergenic	ncRNA_intronic	ENSG00000228204	.	.	.	0	0	0	0	0	0	0	0	0	0	0	0	0	0	0	0	0	0	0	4.903	.	.	.
Duo_34	PF	chr7	53467624	53467624	G	A	intergenic	intergenic	RNU1-14P,RN7SKP218	dist=101415;dist=22524	.	.	0	0	0	0	0	0	0	0	0	0	0	0	0	0	0	0	0	0	0	0.318	.	.	.
Duo_47	PM	chr7	70388989	70388989	G	A	intronic	intronic	AUTS2	.	.	.	0	0	0	0	0	0	0	0	0	0	0	0	0	0	0	0	0	0	0	0.774	0	3,29,-4,29	AG,AL,DG,DL
Duo_33	PM	chr7	78214351	78214351	T	C	intronic	intronic	MAGI2	.	.	.	0	0	0	0	0	0	0	0	0	0	0	0	0	0	0	0	0	0	0	3.622	0	-1,-2,16,15	AG,AL,DG,DL
Duo_68	PM	chr7	78871296	78871296	C	T	intronic	intronic	MAGI2	.	.	.	6.587e-06	6.57e-06	1.288e-05	0	2.421e-05	0	0	0	0	2.421e-05	0	0	0	0	0	0	0	0	0	3.353	0	-25,10,-14,-44	AG,AL,DG,DL
Duo_40	PM	chr7	83112753	83112753	G	A	intronic	intronic	PCLO	.	.	.	0	0	0	0	0	0	0	0	0	0	0	0	0	0	0	0	0	0	0	5.474	0	-44,-11,-34,15	AG,AL,DG,DL
Duo_10	PM	chr7	87207638	87207638	A	G	intronic	intronic	TMEM243	.	.	.	0.0262	0.0265	0.0266	0.0258	0.0639	0.0255	0.0253	0.0583	0.0561	0.013	0.1449	0.0178	0.0207	0.0639	0.0149	0.0137	0.0345	0.0255	0.0166	3.686	0	22,-46,20,17	AG,AL,DG,DL
Duo_57	PM	chr7	93446442	93446442	A	G	intronic	intronic	CALCR	.	.	.	1.317e-05	1.314e-05	1.287e-05	1.348e-05	2.945e-05	2.19e-06	8.2e-07	4.89e-06	1.83e-06	0	0	0	0	0	0	0	2.945e-05	0	0	6.179	0	39,-18,-26,21	AG,AL,DG,DL
Duo_9	PF	chr7	94231351	94231351	C	T	intergenic	intergenic	ENSG00000236938,ENSG00000285090	dist=154194;dist=47329	.	.	0	0	0	0	0	0	0	0	0	0	0	0	0	0	0	0	0	0	0	19.28	.	.	.
Duo_73	PM	chr7	95784876	95784876	A	C	intronic	intronic	DYNC1I1	.	.	.	0	0	0	0	0	0	0	0	0	0	0	0	0	0	0	0	0	0	0	0.261	0	-17,39,15,39	AG,AL,DG,DL
Duo_30	PF	chr7	98361058	98361058	T	C	intronic	intronic	BAIAP2L1	.	.	.	0	0	0	0	0	0	0	0	0	0	0	0	0	0	0	0	0	0	0	1.861	0	-1,-2,1,-6	AG,AL,DG,DL
Duo_4	PF	chr7	98897785	98897785	G	C	exonic	exonic	TRRAP	.	synonymous SNV	TRRAP:ENST00000355540.7:exon8:c.G552C:p.V184V,TRRAP:ENST00000359863.8:exon8:c.G552C:p.V184V,TRRAP:ENST00000446306.8:exon8:c.G552C:p.V184V,TRRAP:ENST00000456197.2:exon8:c.G552C:p.V184V	0.0284	0.0285	0.0288	0.0281	0.044	0.0277	0.0274	0.0427	0.0422	0.0067	0.0055	0.0187	0.0309	0.0002	0.0547	0.0068	0.044	0.0214	0.0059	5.013	0	11,-44,-40,15	AG,AL,DG,DL
Duo_35	PF	chr7	104133595	104133595	T	A	intronic	intronic	ORC5	.	.	.	0	0	0	0	0	0	0	0	0	0	0	0	0	0	0	0	0	0	0	7.947	0	13,-31,2,46	AG,AL,DG,DL
Duo_24	PF	chr7	107499595	107499595	T	C	intronic	intronic	COG5	.	.	.	0	1.314e-05	0	0	0	0	0	0	0	0	0	0	0	0	0	0	0	0	0	1.329	0	37,-27,-35,43	AG,AL,DG,DL
Duo_48	PM	chr7	111207067	111207067	T	C	intronic	intronic	IMMP2L	.	.	.	1.314e-05	1.313e-05	1.284e-05	1.345e-05	2.939e-05	2.18e-06	8.2e-07	4.88e-06	1.83e-06	0	0	0	0	0	0	0	2.939e-05	0	0	2.293	0	-10,1,21,-14	AG,AL,DG,DL
Duo_29	PF	chr7	113551553	113551553	A	G	intergenic	intergenic	ENSG00000287592,PPP1R3A	dist=56683;dist=325224	.	.	0.1553	0.1556	0.1537	0.1569	0.6122	0.1536	0.1529	0.5943	0.5871	0.1667	0.0461	0.1448	0.1463	0.6122	0.1125	0.1905	0.1221	0.1657	0.1848	2.316	.	.	.
Duo_12	PM	chr7	115065848	115065848	G	A	intergenic	ncRNA_intronic	LINC01392,LINC01393	.	.	.	0	0	0	0	0	0	0	0	0	0	0	0	0	0	0	0	0	0	0	5.18	.	.	.
Duo_34	PF	chr7	126850496	126850496	G	A	intronic	intronic	GRM8	.	.	.	0.0627	0.0628	0.0654	0.06	0.0961	0.0617	0.0613	0.0942	0.0934	0.0174	0.0592	0.0488	0.0999	0.001	0.0746	0.0646	0.0961	0.063	0.0409	2.303	0	-32,-9,47,-30	AG,AL,DG,DL
Duo_52	PM	chr7	127185567	127185567	T	C	intronic	intronic	GRM8	.	.	.	0	0	0	0	0	0	0	0	0	0	0	0	0	0	0	0	0	0	0	10.37	0	25,-6,-19,30	AG,AL,DG,DL
Duo_44	PM	chr7	129635719	129635719	C	A	intronic	intronic	NRF1	.	.	.	3.943e-05	3.94e-05	5.139e-05	2.691e-05	8.819e-05	1.716e-05	1.13e-05	3.761e-05	2.575e-05	0	0	0	0	0	0	0	8.819e-05	0	0	2.794	0	2,-17,-5,17	AG,AL,DG,DL
Duo_74	PM	chr7	146780843	146780843	C	T	intronic	intronic	CNTNAP2	.	.	.	1.317e-05	1.314e-05	0	2.698e-05	0.0002	2.19e-06	8.2e-07	0	0	0	0	0	0	0.0002	9.486e-05	0	0	0	0	0.587	0	44,31,-3,31	AG,AL,DG,DL
Duo_16	PF	chr7	154688911	154688911	A	G	intronic	intronic	DPP6	.	.	.	0.0002	0.0002	8.993e-05	0.0003	0.0002	0.0001	0.0001	0.0001	0.0001	4.813e-05	0	0	0	0	0.0008	0	0.0002	0	0	9.4	0	-5,41,-5,-24	AG,AL,DG,DL
Duo_57	PM	chr7	158532868	158532868	C	T	intronic	intronic	PTPRN2	.	.	.	4.601e-05	4.597e-05	6.423e-05	2.691e-05	7.349e-05	2.11e-05	1.527e-05	2.846e-05	1.858e-05	2.413e-05	0	6.546e-05	0	0	0	0	7.349e-05	0	0	5.085	0	-44,44,7,45	AG,AL,DG,DL
Duo_4	PF	chr8	2076477	2076477	A	C	intronic	intronic	MYOM2	.	.	.	0	0	0	0	0	0	0	0	0	0	0	0	0	0	0	0	0	0	0	0.047	0	-39,29,-40,29	AG,AL,DG,DL
Duo_39	PM	chr8	5183536	5183536	C	T	intergenic	intergenic	RN7SL318P,ENSG00000253510	dist=40829;dist=322532	.	.	0	0	0	0	0	0	0	0	0	0	0	0	0	0	0	0	0	0	0	0.253	.	.	.
Duo_53	PM	chr8	6399719	6399719	C	A	intergenic	intergenic	ENSG00000253880,MCPH1-DT	dist=142182;dist=3832	.	.	0	0	0	0	0	0	0	0	0	0	0	0	0	0	0	0	0	0	0	4.478	.	.	.
Duo_63	PF	chr8	9053693	9053693	T	C	intronic	intergenic	MIR4660,RNU7-55P	dist=5175;dist=18762	.	.	0	0	0	0	0	0	0	0	0	0	0	0	0	0	0	0	0	0	0	3.847	.	.	.
Duo_16	PF	chr8	9854890	9854890	C	T	intergenic	intergenic	TNKS,MIR124-1HG	dist=72544;dist=45174	.	.	4.12e-05	4.007e-05	4.009e-05	4.239e-05	7.549e-05	1.779e-05	1.171e-05	2.904e-05	1.9e-05	2.505e-05	0	0	0	0	0	0	7.549e-05	0	0	3.577	.	.	.
Duo_42	PF	chr8	11660439	11660439	G	A	intergenic	intergenic	ENSG00000286985,GATA4	dist=11106;dist=16520	.	.	0	0	0	0	0	0	0	0	0	0	0	0	0	0	0	0	0	0	0	6.929	.	.	.
Duo_26	PM	chr8	13436752	13436752	A	G	intronic	intronic	DLC1	.	.	.	0	0	0	0	0	0	0	0	0	0	0	0	0	0	0	0	0	0	0	16.16	0	17,-13,15,-18	AG,AL,DG,DL
Duo_67	PM	chr8	14777742	14777742	G	T	intronic	intronic	SGCZ	.	.	.	0	0	0	0	0	0	0	0	0	0	0	0	0	0	0	0	0	0	0	0.387	0	-7,-3,-2,-6	AG,AL,DG,DL
Duo_57	PM	chr8	15462062	15462062	A	G	intergenic	intergenic	SGCZ,TUSC3	dist=223631;dist=78161	.	.	5.261e-05	5.254e-05	2.571e-05	8.076e-05	0.0001	2.559e-05	1.831e-05	6.286e-05	4.301e-05	0.0001	0	0	0	0	0	0	2.943e-05	0	0	0.104	.	.	.
Duo_42	PF	chr8	16021343	16021343	A	C	intergenic	intergenic	ENSG00000253648,MSR1	dist=21019;dist=86535	.	.	0	0	0	0	0	0	0	0	0	0	0	0	0	0	0	0	0	0	0	1.74	.	.	.
Duo_63	PF	chr8	16482431	16482431	C	A	intergenic	intergenic	MSR1,ENSG00000253496	dist=289640;dist=116327	.	.	0	0	0	0	0	0	0	0	0	0	0	0	0	0	0	0	0	0	0	3.804	.	.	.
Duo_16	PF	chr8	18212838	18212838	G	A	intronic	intronic	NAT1	.	.	.	0.0011	0.0011	0.0007	0.0015	0.0151	0.001	0.0009	0.0124	0.0114	0.0001	0	0.0001	0	0.0151	0.0035	0.0035	0.0003	0.0019	0.0039	0.021	0	14,-8,14,13	AG,AL,DG,DL
Duo_1	PM	chr8	20776982	20776986	CAGTT	C	intergenic	intergenic	ENSG00000253300,ENSG00000254260	dist=76932;dist=164442	.	.	0.0136	0.0136	0.014	0.0131	0.0472	0.0131	0.0129	0.0454	0.0447	0.0472	0	0.0051	0	0.0004	0	0	0.0002	0.0066	0	.	.	.	.
Duo_62	PF	chr8	22541847	22541847	G	C	downstream	ncRNA_exonic	ENSG00000251034	.	.	.	0	0	0	0	0	0	0	0	0	0	0	0	0	0	0	0	0	0	0	15.45	.	.	.
Duo_34	PF	chr8	26990999	26990999	G	C	intergenic	intergenic	ADRA1A,MIR548H4	dist=123721;dist=57854	.	.	0	0	0	0	0	0	0	0	0	0	0	0	0	0	0	0	0	0	0	4.37	.	.	.
Duo_18	PF	chr8	27858533	27858533	T	G	intergenic	intergenic	PBK,SCARA5	dist=20451;dist=11350	.	.	0	0	0	0	0	0	0	0	0	0	0	0	0	0	0	0	0	0	0	4.563	.	.	.
Duo_41	PF	chr8	31546668	31546668	G	C	intergenic	ncRNA_exonic	ENSG00000287204	.	.	.	0	0	0	0	0	0	0	0	0	0	0	0	0	0	0	0	0	0	0	0.222	.	.	.
Duo_31	PF	chr8	35281278	35281281	AGAC	A	intronic	intronic	UNC5D	.	.	.	0	0	0	0	0	0	0	0	0	0	0	0	0	0	0	0	0	0	0	.	0	-6,-2,28,-15	AG,AL,DG,DL
Duo_73	PM	chr8	36082430	36082430	G	A	intergenic	ncRNA_intronic	ENSG00000253452,ENSG00000253524	.	.	.	0.0005	0.0005	0.0005	0.0006	0.0102	0.0004	0.0004	0.008	0.0072	0.0001	0	0.0003	0	0.0102	0	0	0.0001	0	0.0019	0.165	.	.	.
Duo_37	PM	chr8	37645419	37645419	T	C	intergenic	ncRNA_intronic	ENSG00000253344	.	.	.	0.4526	0.4785	0.4443	0.4612	0.494	0.4397	0.4345	0.4731	0.4646	0.4022	0.4667	0.4332	0.5	0.4914	0.4928	0.4286	0.494	0.4556	0.4855	0.672	.	.	.
Duo_45	PF	chr8	38170738	38170738	A	G	intronic	intronic	LSM1	.	.	.	1.313e-05	1.312e-05	0	2.685e-05	0.0002	2.18e-06	8.2e-07	0	0	0	0	0	0	0	0	0	1.47e-05	0	0.0002	10.21	0	-8,-9,-8,43	AG,AL,DG,DL
Duo_74	PM	chr8	38523410	38523410	A	T	ncRNA_intronic	ncRNA_intronic	LINC03042	.	.	.	0.018	0.0181	0.0181	0.018	0.0256	0.0175	0.0172	0.0246	0.0242	0.0046	0.0022	0.0147	0.0585	0.0002	0.0217	0.0102	0.0256	0.0255	0.0195	2.719	0	-2,-14,-18,14	AG,AL,DG,DL
Duo_29	PF	chr8	38751819	38751819	G	T	intronic	intronic	TACC1	.	.	.	0	0	0	0	0	0	0	0	0	0	0	0	0	0	0	0	0	0	0	0.3	.	.	.
Duo_20	PF	chr8	39865641	39865641	T	C	intergenic	intergenic	ADAM2,IDO1	dist=27414;dist=36734	.	.	0.0869	0.0869	0.0919	0.0816	0.1313	0.0856	0.0851	0.129	0.1281	0.0234	0.2434	0.0869	0.1225	0	0.0988	0.0442	0.1313	0.0857	0.02	7.955	.	.	.
Duo_24	PF	chr8	40318980	40318980	C	G	intergenic	intergenic	SIRLNT,SIRLNT	dist=7719;dist=14191	.	.	0	0	0	0	0	0	0	0	0	0	0	0	0	0	0	0	0	0	0	6.637	.	.	.
Duo_28	PM	chr8	40396207	40396207	G	A	intergenic	ncRNA_intronic	ENSG00000253354,ENSG00000289853	.	.	.	0.1585	0.1588	0.1576	0.1595	0.2741	0.1568	0.1561	0.2622	0.2574	0.0375	0.1099	0.1999	0.1922	0.2741	0.2225	0.1301	0.208	0.1654	0.0889	1.362	.	.	.
Duo_28	PM	chr8	41366373	41366373	T	C	intergenic	intergenic	SFRP1,SNORD65B	dist=56900;dist=60282	.	.	0	0	0	0	0	0	0	0	0	0	0	0	0	0	0	0	0	0	0	10.18	.	.	.
Duo_20	PF	chr8	42636910	42636910	C	T	intergenic	intergenic	SMIM19,CHRNB3	dist=81715;dist=60456	.	.	1.315e-05	1.313e-05	2.572e-05	0	2.409e-05	2.18e-06	8.2e-07	0	0	2.409e-05	0	0	0	0	0	0	1.47e-05	0	0	0.895	.	.	.
Duo_29	PF	chr8	52201387	52201387	A	G	intronic	intronic	ST18	.	.	.	0	0	0	0	0	0	0	0	0	0	0	0	0	0	0	0	0	0	0	4.283	0	22,-11,48,9	AG,AL,DG,DL
Duo_43	PM	chr8	54891017	54891017	A	C	intergenic	intergenic	RP1,ENSG00000286348	dist=19297;dist=176568	.	.	0	0	0	0	0	0	0	0	0	0	0	0	0	0	0	0	0	0	0	2.018	.	.	.
Duo_19	PF	chr8	55528246	55528246	C	T	UTR3	UTR3	XKR4	ENST00000327381.7:c.*4019C>T	.	.	0.0003	0.0003	0.0003	0.0003	0.001	0.0002	0.0002	0.0008	0.0007	0.001	0	0.0001	0	0.0004	0	0	0	0.0005	0	3.492	0	44,-12,-22,43	AG,AL,DG,DL
Duo_9	PF	chr8	57927504	57927504	G	A	intergenic	ncRNA_intronic	LINC01602	.	.	.	0	0	0	0	0	0	0	0	0	0	0	0	0	0	0	0	0	0	0	3.202	.	.	.
Duo_12	PM	chr8	58166320	58166320	G	A	intergenic	intergenic	FAM110B,ENSG00000288041	dist=17532;dist=61258	.	.	0.4461	0.4461	0.4519	0.4402	0.5698	0.4433	0.4422	0.5651	0.5631	0.2517	0.5648	0.3785	0.5193	0.4738	0.5065	0.4626	0.5698	0.4791	0.3367	0.507	.	.	.
Duo_11	PM	chr8	58166320	58166320	G	A	intergenic	intergenic	FAM110B,ENSG00000288041	dist=17532;dist=61258	.	.	0.4461	0.4461	0.4519	0.4402	0.5698	0.4433	0.4422	0.5651	0.5631	0.2517	0.5648	0.3785	0.5193	0.4738	0.5065	0.4626	0.5698	0.4791	0.3367	0.507	.	.	.
Duo_35	PF	chr8	60157880	60157880	T	C	intergenic	intergenic	ENSG00000254775,CA8	dist=21281;dist=27532	.	.	0	0	0	0	0	0	0	0	0	0	0	0	0	0	0	0	0	0	0	4.634	.	.	.
Duo_29	PF	chr8	60988096	60988096	A	G	intergenic	intergenic	ENSG00000254802,ENSG00000254222	dist=20321;dist=276528	.	.	0	0	0	0	0	0	0	0	0	0	0	0	0	0	0	0	0	0	0	4.749	.	.	.
Duo_58	PM	chr8	62111281	62111281	C	A	intergenic	ncRNA_intronic	ENSG00000292999	.	.	.	0	0	0	0	0	0	0	0	0	0	0	0	0	0	0	0	0	0	0	1.429	.	.	.
Duo_25	PM	chr8	71639573	71639573	T	G	intergenic	intergenic	EYA1,ENSG00000254277	dist=91437;dist=35776	.	.	0.0539	0.0541	0.0522	0.0556	0.0577	0.0529	0.0525	0.0562	0.0556	0.0466	0.034	0.0345	0.0361	0.0252	0.112	0.0445	0.0577	0.0474	0.046	4.077	.	.	.
Duo_17	PM	chr8	74624508	74624511	CTGT	C	ncRNA_intronic	ncRNA_intronic	LINC03071,MIR2052HG	.	.	.	0	0	0	0	0	0	0	0	0	0	0	0	0	0	0	0	0	0	0	.	.	.	.
Duo_19	PF	chr8	76255320	76255320	G	T	intergenic	ncRNA_intronic	ENSG00000287352	.	.	.	0	0	0	0	0	0	0	0	0	0	0	0	0	0	0	0	0	0	0	1.094	.	.	.
Duo_16	PF	chr8	79241022	79241023	AT	A	intergenic	intergenic	MITA1,ENSG00000253659	dist=284940;dist=18379	.	.	0	0	0	0	0	0	0	0	0	0	0	0	0	0	0	0	0	0	0	.	.	.	.
Duo_30	PF	chr8	86731483	86731483	A	C	intronic	ncRNA_intronic	ENSG00000254115	.	.	.	0	0	0	0	0	0	0	0	0	0	0	0	0	0	0	0	0	0	0	0.065	0	-1,1,0,20	AG,AL,DG,DL
Duo_36	PM	chr8	91141001	91141001	C	T	intronic	intronic	LRRC69	.	.	.	0.0329	0.0331	0.0341	0.0316	0.1135	0.0321	0.0318	0.1108	0.1097	0.1135	0	0.0129	0	0.0002	0	0.0136	0.0005	0.0261	0.0006	1.279	0	45,0,0,2	AG,AL,DG,DL
Duo_63	PF	chr8	106935784	106935784	C	T	intergenic	intergenic	ABRA,ENSG00000287289	dist=165540;dist=224570	.	.	0	0	0	0	0	0	0	0	0	0	0	0	0	0	0	0	0	0	0	1.911	.	.	.
Duo_42	PF	chr8	107391848	107391848	T	C	intronic	intronic	ANGPT1	.	.	.	0	0	0	0	0	0	0	0	0	0	0	0	0	0	0	0	0	0	0	1.848	.	.	.
Duo_14	PF	chr8	107466130	107466130	G	A	intronic	intronic	ANGPT1	.	.	.	0	0	0	0	0	0	0	0	0	0	0	0	0	0	0	0	0	0	0	1.563	.	.	.
Duo_13	PF	chr8	112252931	112252931	C	T	intronic	intronic	CSMD3	.	.	.	0	0	0	0	0	0	0	0	0	0	0	0	0	0	0	0	0	0	0	0.066	0	-2,25,-2,-42	AG,AL,DG,DL
Duo_40	PM	chr8	113922527	113922527	A	G	intergenic	intergenic	ENSG00000253207,Y_RNA	dist=305569;dist=28359	.	.	0.1624	0.1628	0.1612	0.1637	0.1931	0.1607	0.16	0.1896	0.1882	0.1931	0.278	0.1103	0.1496	0.1062	0.2434	0.0952	0.1538	0.1526	0.0624	0.212	.	.	.
Duo_68	PM	chr8	115642496	115642496	C	A	intronic	intronic	TRPS1	.	.	.	0	0	0	0	0	0	0	0	0	0	0	0	0	0	0	0	0	0	0	0.022	0	-5,1,-39,1	AG,AL,DG,DL
Duo_60	PM	chr8	124735967	124735967	T	C	intergenic	intergenic	MTSS1,ENSG00000255491	dist=7494;dist=75259	.	.	0.0002	0.0002	0.0002	0.0002	0.0006	0.0001	0.0001	0.0004	0.0004	0.0006	0	6.845e-05	0	0	0	0	0	0	0	2.77	.	.	.
Duo_51	PM	chr8	127899279	127899279	G	A	ncRNA_intronic	ncRNA_intronic	PVT1	.	.	.	6.57e-06	6.567e-06	1.285e-05	0	1.47e-05	0	0	0	0	0	0	0	0	0	0	0	1.47e-05	0	0	0.032	.	.	.
Duo_33	PM	chr8	128103799	128103799	T	A	intergenic	ncRNA_intronic	PVT1	.	.	.	0	0	0	0	0	0	0	0	0	0	0	0	0	0	0	0	0	0	0	10.66	.	.	.
Duo_27	PF	chr8	130387172	130387172	C	T	intronic	intronic	ASAP1	.	.	.	0	0	0	0	0	0	0	0	0	0	0	0	0	0	0	0	0	0	0	9.899	0	-20,18,16,-47	AG,AL,DG,DL
Duo_44	PM	chr8	132089293	132089293	T	G	intronic	intronic	HHLA1	.	.	.	0.0005	0.0005	0.0005	0.0005	0.0008	0.0004	0.0004	0.0007	0.0006	0.0001	0	0.0005	0	0	0.0007	0	0.0008	0	0	4.391	0	8,-2,-28,-2	AG,AL,DG,DL
Duo_30	PF	chr8	133061051	133061051	G	C	intronic	intronic	SLA,TG	.	.	.	0	0	0	0	0	0	0	0	0	0	0	0	0	0	0	0	0	0	0	0.194	0	5,1,1,-6	AG,AL,DG,DL
Duo_25	PM	chr8	134408286	134408286	C	T	intergenic	intergenic	ENSG00000288067,ZFAT	dist=17799;dist=69502	.	.	1.315e-05	1.313e-05	1.285e-05	1.346e-05	2.416e-05	2.19e-06	8.2e-07	0	0	2.416e-05	0	0	0	0	0	0	1.47e-05	0	0	0.423	.	.	.
Duo_48	PM	chr8	134785707	134785707	G	T	intergenic	ncRNA_exonic	ENSG00000279518	.	.	.	0.0031	0.0031	0.003	0.0031	0.0107	0.0028	0.0027	0.0098	0.0094	0.0107	0	0.001	0	0	0	0	0	0.0006	0.0011	1.201	.	.	.
Duo_4	PF	chr9	376986	376986	C	G	exonic	exonic	DOCK8	.	nonsynonymous SNV	DOCK8:ENST00000453981.5:exon19:c.C2011G:p.L671V,DOCK8:ENST00000469391.5:exon19:c.C2011G:p.L671V,DOCK8:ENST00000382329.2:exon20:c.C2011G:p.L671V,DOCK8:ENST00000432829.7:exon20:c.C2215G:p.L739V	0	0	0	0	0	0	0	0	0	0	0	0	0	0	0	0	0	0	0	23.6	0	-3,-30,41,-9	AG,AL,DG,DL
Duo_23	PM	chr9	658090	658090	G	T	intronic	intronic	KANK1	.	.	.	0	0	0	0	0	0	0	0	0	0	0	0	0	0	0	0	0	0	0	1.173	0	-33,-1,-2,-1	AG,AL,DG,DL
Duo_2	PM	chr9	2591286	2591286	A	T	ncRNA_intronic	ncRNA_intronic	VLDLR-AS1	.	.	.	0	0	0	0	0	0	0	0	0	0	0	0	0	0	0	0	0	0	0	0.516	.	.	.
Duo_43	PM	chr9	4111983	4111983	A	G	intronic	intronic	GLIS3	.	.	.	0	0	0	0	0	0	0	0	0	0	0	0	0	0	0	0	0	0	0	15.09	0	46,-4,-21,2	AG,AL,DG,DL
Duo_16	PF	chr9	4542376	4542376	A	G	intronic	intronic	SLC1A1	.	.	.	0	0	0	0	0	0	0	0	0	0	0	0	0	0	0	0	0	0	0	6.391	0	-46,2,26,-3	AG,AL,DG,DL
Duo_24	PF	chr9	9177894	9177894	T	C	intronic	intronic	PTPRD	.	.	.	0	0	0	0	0	0	0	0	0	0	0	0	0	0	0	0	0	0	0	0.819	0	12,-2,-10,-6	AG,AL,DG,DL
Duo_18	PF	chr9	9297325	9297325	G	T	intronic	intronic	PTPRD	.	.	.	0.0045	0.0045	0.0045	0.0045	0.0063	0.0042	0.0041	0.0058	0.0056	0.001	0	0.0059	0.0043	0	0.0075	0.0171	0.0063	0.0071	0.0023	0.869	0	-36,8,30,-1	AG,AL,DG,DL
Duo_44	PM	chr9	10948637	10948637	T	C	intergenic	upstream	ENSG00000270372	dist=156	.	.	0	0	0	0	0	0	0	0	0	0	0	0	0	0	0	0	0	0	0	6.472	.	.	.
Duo_42	PF	chr9	17229343	17229343	A	C	intronic	intronic	CNTLN	.	.	.	0	0	0	0	0	0	0	0	0	0	0	0	0	0	0	0	0	0	0	10.3	0	-35,2,22,-4	AG,AL,DG,DL
Duo_54	PM	chr9	20236411	20236411	G	T	intergenic	intergenic	ENSG00000261402,MLLT3	dist=306474;dist=105258	.	.	6.566e-06	6.562e-06	0	1.343e-05	6.536e-05	0	0	0	0	0	0	6.536e-05	0	0	0	0	0	0	0	11.21	.	.	.
Duo_36	PM	chr9	21509446	21509446	A	G	ncRNA_intronic	ncRNA_intronic	MIR31HG	.	.	.	0.0003	0.0003	0.0003	0.0003	0.0005	0.0002	0.0002	0.0004	0.0003	0.0001	0	0.0003	0	0	0	0	0.0005	0	0	0.011	.	.	.
Duo_4	PF	chr9	23480689	23480689	G	A	intergenic	intergenic	ENSG00000284418,ENSG00000283982	dist=41989;dist=20002	.	.	0	0	0	0	0	0	0	0	0	0	0	0	0	0	0	0	0	0	0	1.086	.	.	.
Duo_58	PM	chr9	24722478	24722478	A	G	intergenic	intergenic	ENSG00000269957,RMRPP5	dist=130374;dist=182991	.	.	0	0	0	0	0	0	0	0	0	0	0	0	0	0	0	0	0	0	0	2.645	.	.	.
Duo_63	PF	chr9	26051004	26051004	A	C	intergenic	intergenic	LINC01241,LINC03106	dist=234502;dist=15671	.	.	0	0	0	0	0	0	0	0	0	0	0	0	0	0	0	0	0	0	0	13.81	.	.	.
Duo_18	PF	chr9	27615889	27615889	A	C	intergenic	intergenic	C9orf72,ENSG00000260390	dist=42023;dist=213387	.	.	0	0	0	0	0	0	0	0	0	0	0	0	0	0	0	0	0	0	0	14.3	.	.	.
Duo_57	PM	chr9	28491571	28491571	A	G	intronic	intronic	LINGO2	.	.	.	0	0	0	0	0	0	0	0	0	0	0	0	0	0	0	0	0	0	0	8.823	0	32,-10,-47,-27	AG,AL,DG,DL
Duo_66	PM	chr9	28921898	28921898	T	C	intronic	intronic	LINGO2	.	.	.	0	0	0	0	0	0	0	0	0	0	0	0	0	0	0	0	0	0	0	5.662	.	.	.
Duo_53	PM	chr9	31123872	31123872	T	C	intergenic	intergenic	LINC01242,LINC01243	dist=548860;dist=247739	.	.	3.288e-05	3.284e-05	1.285e-05	5.385e-05	0.0001	1.262e-05	7.98e-06	4.741e-05	3.055e-05	0.0001	0	0	0	0	0	0	0	0	0	6.474	.	.	.
Duo_12	PM	chr9	35203980	35203980	C	T	intronic	intronic	UNC13B	.	.	.	0	0	0	0	0	0	0	0	0	0	0	0	0	0	0	0	0	0	0	2.548	0	31,-9,-2,-32	AG,AL,DG,DL
Duo_72	PM	chr9	40916861	40916861	A	T	intergenic	intergenic	ENSG00000275390,MIR1299	dist=110517;dist=12149	.	.	0.0516	0.0694	0.0506	0.0526	0.0786	0.0506	0.0502	0.0748	0.0733	0.0355	0.0055	0.0786	0.0298	0.0569	0.0675	0.0317	0.0554	0.0484	0.0407	8.969	.	.	.
Duo_35	PF	chr9	69289533	69289533	C	T	intergenic	intergenic	TJP2,BANCR	dist=14918;dist=11970	.	.	8.539e-05	8.532e-05	8.996e-05	8.061e-05	0.0002	4.955e-05	3.961e-05	1.972e-05	1.125e-05	2.406e-05	0	0	0.002	0.0002	0	0	5.881e-05	0	0	3.022	.	.	.
Duo_38	PM	chr9	69427147	69427147	G	A	downstream	downstream	APBA1	dist=385	.	.	0.0069	0.0069	0.0078	0.0059	0.0113	0.0066	0.0064	0.0106	0.0104	0.0024	0.0011	0.008	0.0043	0.0002	0.0021	0.0136	0.0113	0.0071	0.0008	0.083	.	.	.
Duo_41	PF	chr9	75930786	75930786	T	C	intronic	intronic	PCSK5	.	.	.	6.569e-06	6.567e-06	1.284e-05	0	6.543e-05	0	0	0	0	0	0	6.543e-05	0	0	0	0	0	0	0	13.22	0	-19,21,20,-20	AG,AL,DG,DL
Duo_24	PF	chr9	79146239	79146239	A	T	upstream	ncRNA_intronic	ENSG00000260995	.	.	.	0	0	0	0	0	0	0	0	0	0	0	0	0	0	0	0	0	0	0	5.168	.	.	.
Duo_28	PM	chr9	80071982	80071982	C	T	intergenic	intergenic	LINC01507,ENSG00000226798	dist=37427;dist=797776	.	.	0.0023	0.0023	0.0026	0.002	0.008	0.0021	0.0021	0.0073	0.007	0.008	0	0.0014	0	0	0	0	1.47e-05	0.0005	0	1.284	.	.	.
Duo_12	PM	chr9	81080810	81080810	T	TAGTGCAG	intergenic	intergenic	ENSG00000226798,TLE1	dist=209515;dist=502873	.	.	0	0	0	0	0	0	0	0	0	0	0	0	0	0	0	0	0	0	0	.	.	.	.
Duo_16	PF	chr9	84473513	84473513	G	A	intergenic	ncRNA_intronic	ENSG00000285987	.	.	.	0	0	0	0	0	0	0	0	0	0	0	0	0	0	0	0	0	0	0	2.784	.	.	.
Duo_74	PM	chr9	85307081	85307081	T	C	intergenic	intergenic	ENSG00000287930,ENSG00000285634	dist=73115;dist=63138	.	.	0	0	0	0	0	0	0	0	0	0	0	0	0	0	0	0	0	0	0	3.625	.	.	.
Duo_74	PM	chr9	87141913	87141913	G	C	intergenic	intergenic	LINC02893,LINC02872	dist=99494;dist=6731	.	.	0	0	0	0	0	0	0	0	0	0	0	0	0	0	0	0	0	0	0	0.618	.	.	.
Duo_9	PF	chr9	91591492	91591492	A	C	intergenic	intronic	ROR2	.	.	.	0	0	0	0	0	0	0	0	0	0	0	0	0	0	0	0	0	0	0	2.761	.	.	.
Duo_62	PF	chr9	94531056	94531056	T	G	intergenic	intergenic	ENSG00000286850,PCAT7	dist=19442;dist=23998	.	.	0.2773	0.2776	0.276	0.2787	0.5509	0.2751	0.2742	0.5341	0.5272	0.1327	0.2478	0.2147	0.2095	0.5509	0.3886	0.2381	0.338	0.2758	0.3848	2.547	.	.	.
Duo_41	PF	chr9	95862041	95862041	T	G	ncRNA_intronic	ncRNA_intronic	ERCC6L2-AS1	.	.	.	0	0	0	0	0	0	0	0	0	0	0	0	0	0	0	0	0	0	0	3.925	.	.	.
Duo_41	PF	chr9	98530296	98530296	C	G	intronic	intronic	GABBR2	.	.	.	0	0	0	0	0	0	0	0	0	0	0	0	0	0	0	0	0	0	0	0.624	0	12,-22,12,0	AG,AL,DG,DL
Duo_24	PF	chr9	111100406	111100406	G	A	intergenic	intergenic	RNY4P18,ENSG00000227531	dist=2993;dist=38840	.	.	0	0	0	0	0	0	0	0	0	0	0	0	0	0	0	0	0	0	0	2.342	.	.	.
Duo_51	PM	chr9	112519369	112519369	A	G	intronic	intronic	KIAA1958	.	.	.	0.0002	0.0002	0.0002	0.0001	0.0003	0.0001	0.0001	0.0002	0.0002	4.823e-05	0	6.545e-05	0	0	0	0	0.0003	0	0	1.401	0	-47,23,-47,23	AG,AL,DG,DL
Duo_32	PM	chr9	112580009	112580009	G	A	intronic	intronic	KIAA1958	.	.	.	0.019	0.0191	0.0183	0.0198	0.0262	0.0185	0.0182	0.0252	0.0248	0.0051	0.0011	0.0177	0.0285	0.0017	0.0371	0.0476	0.0262	0.018	0.0168	0.054	0	42,-26,42,-26	AG,AL,DG,DL
Duo_57	PM	chr9	113175125	113175125	A	C	intronic	intronic	FKBP15	.	.	.	0.0029	0.0032	0.003	0.0029	0.0397	0.0026	0.0025	0.0229	0.018	0.0021	0	0.0045	0	0.0397	0.0032	0	0.003	0.0037	0.0051	2.812	0	33,-21,33,-4	AG,AL,DG,DL
Duo_5	PM	chr9	113175125	113175125	A	C	intronic	intronic	FKBP15	.	.	.	0.0029	0.0032	0.003	0.0029	0.0397	0.0026	0.0025	0.0229	0.018	0.0021	0	0.0045	0	0.0397	0.0032	0	0.003	0.0037	0.0051	2.812	0	33,-21,33,-4	AG,AL,DG,DL
Duo_61	PM	chr9	113175125	113175125	A	C	intronic	intronic	FKBP15	.	.	.	0.0029	0.0032	0.003	0.0029	0.0397	0.0026	0.0025	0.0229	0.018	0.0021	0	0.0045	0	0.0397	0.0032	0	0.003	0.0037	0.0051	2.812	0	33,-21,33,-4	AG,AL,DG,DL
Duo_4	PF	chr9	114150850	114150850	G	A	intergenic	intergenic	KIF12,COL27A1	dist=51558;dist=4687	.	.	0.0002	0.0002	0.0002	0.0002	0.0017	0.0001	0.0001	0.0008	0.0006	0.0006	0	0	0	0	0	0	0	0	0.0017	1.562	.	.	.
Duo_17	PM	chr9	114676907	114676907	C	T	intronic	intronic	TEX48	.	.	.	0.0281	0.0282	0.0288	0.0274	0.0974	0.0274	0.0271	0.0949	0.0939	0.0974	0	0.0098	0	0	0	0	0.0005	0.0255	0	3.102	.	.	.
Duo_52	PM	chr9	116603239	116603239	G	A	intronic	intronic	ASTN2	.	.	.	0	0	0	0	0	0	0	0	0	0	0	0	0	0	0	0	0	0	0	3.632	0	-34,14,19,-29	AG,AL,DG,DL
Duo_45	PF	chr9	117118030	117118030	G	T	intronic	intronic	ASTN2	.	.	.	0	0	0	0	0	0	0	0	0	0	0	0	0	0	0	0	0	0	0	1.161	0	-27,-33,-27,30	AG,AL,DG,DL
Duo_63	PF	chr9	122145824	122145824	G	A	intronic	intronic	NDUFA8	.	.	.	0	0	0	0	0	0	0	0	0	0	0	0	0	0	0	0	0	0	0	7.506	0	-47,13,32,-33	AG,AL,DG,DL
Duo_62	PF	chr9	122552003	122552003	T	A	intergenic	ncRNA_intronic	ENSG00000234156	.	.	.	0.1969	0.2143	0.2044	0.189	0.2347	0.195	0.1942	0.2315	0.2302	0.1573	0.3607	0.1943	0.2253	0.1079	0.1722	0.2374	0.2347	0.2049	0.1024	8.14	.	.	.
Duo_2	PM	chr9	128469680	128469680	G	T	ncRNA_intronic	ncRNA_intronic	ODF2-AS1	.	.	.	0	0	0	0	0	0	0	0	0	0	0	0	0	0	0	0	0	0	0	0.867	0	19,-30,19,18	AG,AL,DG,DL
Duo_42	PF	chr9	129434265	129434265	T	C	intergenic	ncRNA_intronic	ENSG00000230676	.	.	.	0.461	0.4618	0.4613	0.4608	0.4904	0.4581	0.4569	0.4859	0.4841	0.4004	0.5	0.4698	0.4927	0.423	0.4847	0.4966	0.4904	0.4766	0.4794	6.78	.	.	.
Duo_35	PF	chr10	997688	997688	T	G	intronic	intronic	GTPBP4	.	.	.	0.0061	0.0061	0.0061	0.006	0.0101	0.0057	0.0056	0.0095	0.0092	0.0014	0	0.0048	0.0006	0	0.0076	0.0068	0.0101	0.0066	0.0008	0.024	0.01	-44	DG
Duo_38	PM	chr10	2368871	2368871	C	T	intergenic	intergenic	LINC00701,LINC02645	dist=53796;dist=53119	.	.	0.0003	0.0003	0.0004	0.0001	0.0004	0.0002	0.0002	0.0003	0.0003	0.0001	0	0.0001	0	0.0002	9.434e-05	0	0.0004	0	0	0.478	.	.	.
Duo_42	PF	chr10	3604063	3604063	G	C	ncRNA_intronic	intergenic	ENSG00000236892,ENSG00000229672	dist=47749;dist=147004	.	.	0	0	0	0	0	0	0	0	0	0	0	0	0	0	0	0	0	0	0	1.371	.	.	.
Duo_64	PM	chr10	3604505	3604505	G	A	ncRNA_intronic	intergenic	ENSG00000236892,ENSG00000229672	dist=48191;dist=146562	.	.	6.616e-05	6.567e-05	3.88e-05	9.481e-05	0.001	3.539e-05	2.633e-05	0.0004	0.0003	0	0	6.564e-05	0	0.001	0	0.0034	4.43e-05	0	0	2.588	.	.	.
Duo_27	PF	chr10	10909855	10909855	G	GT	intronic	intronic	CELF2	.	.	.	0.0887	0.0888	0.0917	0.0856	0.2413	0.0875	0.087	0.2373	0.2357	0.2413	0.0934	0.0503	0.0395	0.0039	0.0215	0.0646	0.0294	0.0789	0.012	.	.	.	.
Duo_63	PF	chr10	12146978	12146978	A	T	intronic	intronic	SEC61A2	.	.	.	0	0	0	0	0	0	0	0	0	0	0	0	0	0	0	0	0	0	0	2.807	0	-15,-39,-2,39	AG,AL,DG,DL
Duo_10	PM	chr10	12716824	12716824	G	A	intronic	intronic	CAMK1D	.	.	.	0	0	0	0	0	0	0	0	0	0	0	0	0	0	0	0	0	0	0	5.604	0	-40,0,16,-42	AG,AL,DG,DL
Duo_8	PM	chr10	13640415	13640415	G	A	intergenic	intergenic	PRPF18,FRMD4A	dist=9556;dist=3291	.	.	0.0002	0.0002	0.0003	0.0002	0.0007	0.0002	0.0002	0.0004	0.0003	4.828e-05	0	0.0007	0	0	0	0	0.0004	0.0005	0	1.249	0	32,-39,7,15	AG,AL,DG,DL
Duo_62	PF	chr10	17193322	17193322	C	A	intronic	intronic	TRDMT1	.	.	.	2.555e-05	2.551e-05	0	5.145e-05	0.0007	4.24e-06	1.59e-06	0.0001	5.441e-05	0	0	0	0	0	0	0	0	0	0.0007	1.877	0	13,44,13,-44	AG,AL,DG,DL
Duo_6	PM	chr10	28985891	28985891	G	A	intergenic	intergenic	LINC01517,LYZL1	dist=43981;dist=303170	.	.	0	0	0	0	0	0	0	0	0	0	0	0	0	0	0	0	0	0	0	2.135	.	.	.
Duo_21	PF	chr10	33972700	33972700	G	A	intergenic	intergenic	LINC02629,ENSG00000288987	dist=54896;dist=45720	.	.	0.0026	0.0026	0.0027	0.0024	0.0086	0.0024	0.0023	0.0078	0.0075	0.0086	0	0.0016	0	0	0	0	7.357e-05	0.0033	0	0.257	.	.	.
Duo_34	PF	chr10	34040449	34040449	G	A	intergenic	intergenic	ENSG00000288987,PARD3	dist=19058;dist=69111	.	.	3.943e-05	3.94e-05	5.14e-05	2.69e-05	8.82e-05	1.716e-05	1.13e-05	3.762e-05	2.575e-05	0	0	0	0	0	0	0	8.82e-05	0	0	1.744	.	.	.
Duo_32	PM	chr10	43538427	43538427	C	T	intergenic	intergenic	ZNF487,ZNF239	dist=55246;dist=17917	.	.	0	0	0	0	0	0	0	0	0	0	0	0	0	0	0	0	0	0	0	4.308	.	.	.
Duo_4	PF	chr10	49755328	49755328	C	T	intronic	intronic	OGDHL	.	.	.	0.0004	0.0004	0.0003	0.0006	0.0002	0.0003	0.0003	0.0001	0.0001	7.218e-05	0	0.0002	0	0	0.004	0	0.0002	0.0009	0	1.45	0	-38,41,6,-9	AG,AL,DG,DL
Duo_30	PF	chr10	50391617	50391617	C	T	intronic	intronic	SGMS1	.	.	.	0	0	0	0	0	0	0	0	0	0	0	0	0	0	0	0	0	0	0	1.468	0	-3,-30,23,30	AG,AL,DG,DL
Duo_29	PF	chr10	51894370	51894370	A	G	intronic	intronic	PRKG1	.	.	.	0	0	0	0	0	0	0	0	0	0	0	0	0	0	0	0	0	0	0	5.955	0	-25,8,50,-43	AG,AL,DG,DL
Duo_45	PF	chr10	52118572	52118572	A	T	intronic	intronic	PRKG1	.	.	.	6.578e-05	6.567e-05	7.714e-05	5.387e-05	0.0002	3.52e-05	2.619e-05	0.0001	8.453e-05	0.0002	0	0	0	0	0	0	0	0.0005	0	0.28	0	-11,14,-11,-37	AG,AL,DG,DL
Duo_39	PM	chr10	52970067	52970067	G	A	intergenic	intergenic	ENSG00000285958,LINC02672	dist=14482;dist=2545	.	.	0.0001	0.0001	0.0001	0.0001	0.0005	9.741e-05	8.256e-05	0.0003	0.0003	0.0005	0	0	0	0	0	0	1.47e-05	0.0005	0	1.74	.	.	.
Duo_41	PF	chr10	53488786	53488786	G	A	intergenic	intergenic	ENSG00000226296,PCDH15	dist=177721;dist=313985	.	.	0	0	0	0	0	0	0	0	0	0	0	0	0	0	0	0	0	0	0	6.441	.	.	.
Duo_66	PM	chr10	62911016	62911016	G	A	intergenic	ncRNA_intronic	ENSG00000289487	.	.	.	0.0191	0.0191	0.0194	0.0187	0.0295	0.0185	0.0183	0.0284	0.0279	0.006	0	0.0224	0.0017	0.0002	0.0206	0.0272	0.0295	0.0176	0.0075	4.051	.	.	.
Duo_9	PF	chr10	64692477	64692477	T	G	intergenic	ncRNA_intronic	ENSG00000228566	.	.	.	0	0	0	0	0	0	0	0	0	0	0	0	0	0	0	0	0	0	0	0.785	.	.	.
Duo_16	PF	chr10	64793711	64793711	T	C	intergenic	intergenic	ENSG00000228566,LINC02671	dist=100265;dist=107425	.	.	6.572e-06	6.567e-06	1.285e-05	0	1.47e-05	0	0	0	0	0	0	0	0	0	0	0	1.47e-05	0	0	1.313	.	.	.
Duo_13	PF	chr10	66517178	66517178	G	A	intronic	intronic	CTNNA3	.	.	.	0.2371	0.2373	0.2307	0.2437	0.794	0.235	0.2342	0.7737	0.7654	0.0804	0.185	0.2787	0.2366	0.794	0.303	0.1712	0.2703	0.2417	0.2564	0.182	0	42,15,2,15	AG,AL,DG,DL
Duo_41	PF	chr10	70885309	70885309	C	T	intronic	ncRNA_intronic	ENSG00000289738	.	.	.	5.256e-05	5.253e-05	7.708e-05	2.69e-05	0.0001	2.557e-05	1.83e-05	4.765e-05	3.339e-05	0	0	0	0	0	0	0	0.0001	0.0005	0	0.018	0.01	-6	AG
Duo_56	PM	chr10	70980744	70980744	T	C	intergenic	ncRNA_intronic	ENSG00000285300	.	.	.	1.705e-05	1.702e-05	0	3.462e-05	0.0002	0	0	0	0	0	0	0.0002	0	0	0	0	0	0	0	5.65	.	.	.
Duo_19	PF	chr10	74047723	74047723	G	A	intronic	intronic	VCL	.	.	.	0	0	0	0	0	0	0	0	0	0	0	0	0	0	0	0	0	0	0	0.463	0	10,1,-42,-32	AG,AL,DG,DL
Duo_42	PF	chr10	77095240	77095240	A	G	intronic	intronic	KCNMA1	.	.	.	0	0	0	0	0	0	0	0	0	0	0	0	0	0	0	0	0	0	0	3.555	0	28,-16,-23,19	AG,AL,DG,DL
Duo_30	PF	chr10	81856201	81856201	T	C	intergenic	intergenic	LINC02655,ENSG00000287358	dist=1202469;dist=14577	.	.	0	0	0	0	0	0	0	0	0	0	0	0	0	0	0	0	0	0	0	4.302	.	.	.
Duo_59	PM	chr10	83041181	83041181	C	T	intergenic	intergenic	ENSG00000288918,RNU6-478P	dist=51919;dist=26781	.	.	0.0077	0.0077	0.0066	0.0088	0.0643	0.0073	0.0072	0.0609	0.0596	0.0018	0	0.0643	0.0012	0.0102	9.427e-05	0	0.0003	0.0142	0.0006	2.67	.	.	.
Duo_63	PF	chr10	84850107	84850108	CA	C	intergenic	intergenic	CCSER2,LINC01519	dist=331586;dist=343313	.	.	0	0	0	0	0	0	0	0	0	0	0	0	0	0	0	0	0	0	0	.	.	.	.
Duo_47	PM	chr10	86790087	86790087	C	CAGAG	intronic	intronic	BMPR1A	.	.	.	0	0	0	0	0	0	0	0	0	0	0	0	0	0	0	0	0	0	0	.	.	.	.
Duo_7	PF	chr10	88303071	88303071	A	C	intronic	intronic	RNLS	.	.	.	0	0	0	0	0	0	0	0	0	0	0	0	0	0	0	0	0	0	0	2.601	0	-27,-49,46,-18	AG,AL,DG,DL
Duo_19	PF	chr10	88363909	88363909	A	T	intronic	intronic	RNLS	.	.	.	0	0	0	0	0	0	0	0	0	0	0	0	0	0	0	0	0	0	0	5.915	0	-2,-36,-2,-36	AG,AL,DG,DL
Duo_7	PF	chr10	91142468	91142468	T	C	intergenic	intergenic	LINC00502,ENSG00000286981	dist=80304;dist=11201	.	.	0	0	0	0	0	0	0	0	0	0	0	0	0	0	0	0	0	0	0	1.943	.	.	.
Duo_68	PM	chr10	96313415	96313415	T	C	intronic	intronic	DNTT	.	.	.	0.001	0.001	0.0012	0.0008	0.0037	0.0009	0.0008	0.0032	0.003	0.0037	0	0	0	0	0	0	2.94e-05	0	0	5.949	0	-15,13,-20,-36	AG,AL,DG,DL
Duo_18	PF	chr10	97338789	97338795	TGCCTCA	T	intergenic	ncRNA_intronic	ENSG00000225850	.	.	.	0	0	0	0	0	0	0	0	0	0	0	0	0	0	0	0	0	0	0	.	.	.	.
Duo_60	PM	chr10	106505666	106505666	A	G	intergenic	intergenic	LINC02624,SORCS1	dist=316944;dist=67997	.	.	0	0	0	0	0	0	0	0	0	0	0	0	0	0	0	0	0	0	0	2.668	.	.	.
Duo_53	PM	chr10	117875157	117875157	C	T	intergenic	intergenic	ENSG00000263041,RAB11FIP2	dist=43913;dist=129759	.	.	0.0166	0.0169	0.017	0.0162	0.0575	0.0161	0.0159	0.0555	0.0548	0.0575	0	0.0054	0	0	0	0.0102	0.0004	0.0156	0.0008	6.713	.	.	.
Duo_37	PM	chr10	117875157	117875157	C	T	intergenic	intergenic	ENSG00000263041,RAB11FIP2	dist=43913;dist=129759	.	.	0.0166	0.0169	0.017	0.0162	0.0575	0.0161	0.0159	0.0555	0.0548	0.0575	0	0.0054	0	0	0	0.0102	0.0004	0.0156	0.0008	6.713	.	.	.
Duo_46	PM	chr10	117875180	117875180	T	A	intergenic	intergenic	ENSG00000263041,RAB11FIP2	dist=43936;dist=129736	.	.	6.567e-05	6.562e-05	3.854e-05	9.403e-05	0.0019	3.515e-05	2.615e-05	0.001	0.0007	0	0	0	0	0	0	0	0	0.0005	0.0019	0.076	.	.	.
Duo_63	PF	chr10	120009606	120009606	A	G	intergenic	intergenic	MIR4682,PLPP4	dist=51014;dist=447621	.	.	6.569e-06	6.566e-06	1.285e-05	0	1.47e-05	0	0	0	0	0	0	0	0	0	0	0	1.47e-05	0	0	7.615	.	.	.
Duo_16	PF	chr10	123502582	123502582	A	C	intergenic	ncRNA_intronic	LINC02641	.	.	.	0	0	0	0	0	0	0	0	0	0	0	0	0	0	0	0	0	0	0	1.275	.	.	.
Duo_14	PF	chr10	127285808	127285808	C	T	intronic	intronic	DOCK1	.	.	.	0.0034	0.0034	0.0035	0.0033	0.0103	0.0031	0.0031	0.0095	0.0092	0.0103	0	0.0022	0	0.0002	0	0.0102	0.0006	0.0028	0.0004	0.148	0	36,-18,36,12	AG,AL,DG,DL
Duo_21	PF	chr10	127757518	127757518	G	T	intergenic	intergenic	FOXI2,CLRN3	dist=16335;dist=120323	.	.	0	0	0	0	0	0	0	0	0	0	0	0	0	0	0	0	0	0	0	0.449	.	.	.
Duo_37	PM	chr10	128860121	128860121	G	C	intergenic	intergenic	ENSG00000234640,LINC02667	dist=539907;dist=52689	.	.	0	0	0	0	0	0	0	0	0	0	0	0	0	0	0	0	0	0	0	0.143	.	.	.
Duo_59	PM	chr10	130139597	130139597	G	A	intronic	intronic	GLRX3	.	.	.	0	0	0	0	0	0	0	0	0	0	0	0	0	0	0	0	0	0	0	2.104	0	12,17,2,49	AG,AL,DG,DL
Duo_4	PF	chr10	130283895	130283895	C	T	intergenic	intergenic	LINC02646,LINC02646	dist=67514;dist=189869	.	.	1.973e-05	1.971e-05	3.856e-05	0	4.411e-05	5.24e-06	2.46e-06	1.171e-05	6.25e-06	0	0	0	0	0	0	0	4.411e-05	0	0	5.114	.	.	.
Duo_43	PM	chr10	133491431	133491431	C	G	intergenic	intergenic	SCART1,CYP2E1	dist=21671;dist=28975	.	.	0.0163	0.0166	0.0168	0.0158	0.0265	0.0158	0.0156	0.0255	0.025	0.0045	0.0198	0.0173	0.0104	0.0002	0.0108	0.0102	0.0265	0.0175	0.0052	2.306	.	.	.
Duo_53	PM	chr11	4542258	4542258	G	A	intergenic	intergenic	ENSG00000291144,OR52M1	dist=22135;dist=2933	.	.	0	0	0	0	0	0	0	0	0	0	0	0	0	0	0	0	0	0	0	0.948	.	.	.
Duo_27	PF	chr11	11265612	11265613	AG	A	intergenic	intergenic	ENSG00000255260,GALNT18	dist=21897;dist=5264	.	.	0.4807	0.1709	0.478	0.4836	0.5125	0.475	0.4726	0.5049	0.5017	0.2542	0.4899	0.5108	0.4288	0.0427	0.5475	0.3529	0.5125	0.466	0.4932	.	.	.	.
Duo_24	PF	chr11	11997389	11997389	G	A	intronic	intronic	DKK3	.	.	.	0	0	0	0	0	0	0	0	0	0	0	0	0	0	0	0	0	0	0	3.196	0	-6,6,4,20	AG,AL,DG,DL
Duo_2	PM	chr11	13107915	13107915	C	T	intergenic	ncRNA_intronic	ENSG00000255558	.	.	.	6.57e-06	6.567e-06	1.284e-05	0	1.47e-05	0	0	0	0	0	0	0	0	0	0	0	1.47e-05	0	0	2.454	.	.	.
Duo_7	PF	chr11	13735893	13735893	A	G	intergenic	intergenic	FAR1,LINC02548	dist=3547;dist=48124	.	.	0.0129	0.0129	0.0125	0.0132	0.0449	0.0124	0.0122	0.04	0.0381	0.0028	0	0.0133	0.0204	0.0002	0.0108	0.0408	0.0176	0.0118	0.0449	6.231	.	.	.
Duo_43	PM	chr11	13938860	13938860	C	T	intergenic	intergenic	LINC02683,SPON1	dist=13997;dist=23863	.	.	0.0023	0.0023	0.0024	0.0022	0.0077	0.0021	0.002	0.007	0.0067	0.0077	0	0.0007	0	0	0	0	0.0002	0.0005	0.001	5.213	.	.	.
Duo_5	PM	chr11	27804129	27804129	G	A	intergenic	ncRNA_intronic	ENSG00000255496	.	.	.	0.0001	0.0001	0.0002	0.0001	0.0002	9.154e-05	7.709e-05	0.0002	0.0001	4.829e-05	0	6.551e-05	0	0	0	0	0.0002	0.0005	0	8.155	.	.	.
Duo_65	PM	chr11	28189601	28189601	A	G	intronic	intronic	METTL15	.	.	.	0	0	0	0	0	0	0	0	0	0	0	0	0	0	0	0	0	0	0	0.87	0	-38,3,29,-10	AG,AL,DG,DL
Duo_43	PM	chr11	34657648	34657648	G	A	intronic	intronic	EHF	.	.	.	0	0	0	0	0	0	0	0	0	0	0	0	0	0	0	0	0	0	0	4.545	0	-3,6,-5,-17	AG,AL,DG,DL
Duo_53	PM	chr11	38629435	38629435	G	A	ncRNA_intronic	ncRNA_intronic	LINC02759	.	.	.	0.0011	0.0011	0.0011	0.0012	0.0011	0.001	0.0009	0.0007	0.0006	0.0002	0	0.0011	0.0291	0	0	0.0034	0.0006	0.0014	0.0002	1.665	.	.	.
Duo_70	PM	chr11	39102557	39102557	A	G	intergenic	ncRNA_intronic	ENSG00000285751	.	.	.	0	0	0	0	0	0	0	0	0	0	0	0	0	0	0	0	0	0	0	13.65	.	.	.
Duo_45	PF	chr11	40548694	40548694	T	C	intronic	intronic	LRRC4C	.	.	.	0	0	0	0	0	0	0	0	0	0	0	0	0	0	0	0	0	0	0	0.112	0	-1,-25,5,33	AG,AL,DG,DL
Duo_21	PF	chr11	44189825	44189825	C	T	intronic	intronic	EXT2	.	.	.	0	0	0	0	0	0	0	0	0	0	0	0	0	0	0	0	0	0	0	15.14	0	15,-19,4,-31	AG,AL,DG,DL
Duo_4	PF	chr11	44375787	44375787	C	T	intergenic	intergenic	ALX4,ENSG00000255451	dist=65648;dist=92677	.	.	0.431	0.431	0.4331	0.4288	0.5596	0.4282	0.4271	0.5549	0.5529	0.2332	0.5746	0.3787	0.4406	0.066	0.6029	0.5408	0.5596	0.4416	0.4542	0.013	.	.	.
Duo_35	PF	chr11	45924710	45924710	A	G	intronic	intronic	LARGE2	.	.	.	6.571e-06	6.567e-06	1.285e-05	0	1.47e-05	0	0	0	0	0	0	0	0	0	0	0	1.47e-05	0	0	3.916	0.01	47	AG
Duo_53	PM	chr11	46015138	46015138	T	C	intronic	intronic	PHF21A	.	.	.	0.0261	0.0262	0.026	0.0262	0.0776	0.0254	0.0252	0.0754	0.0745	0.0776	0	0.0111	0.0035	0.0348	0.0026	0.034	0.0011	0.0246	0.0468	3.04	0	6,-2,1,-7	AG,AL,DG,DL
Duo_31	PF	chr11	46838537	46838537	T	C	intronic	intronic	CKAP5	.	.	.	1.371e-05	1.341e-05	1.327e-05	1.418e-05	2.974e-05	2.28e-06	8.5e-07	4.93e-06	1.85e-06	0	0	0	0	0	0	0	2.974e-05	0	0	0.49	0	50,-3,-26,-1	AG,AL,DG,DL
Duo_32	PM	chr11	55133153	55133153	G	A	intergenic	intergenic	OR4A5,TRIM48	dist=425251;dist=129002	.	.	9.195e-05	9.187e-05	7.71e-05	0.0001	0.0002	5.525e-05	4.363e-05	4.766e-05	3.339e-05	0.0001	0	6.545e-05	0	0	0	0	0.0001	0	0.0002	2.985	.	.	.
Duo_18	PF	chr11	56703592	56703592	G	A	UTR3	UTR3	OR9G1	ENST00000642097.1:c.*2287G>A	.	.	0.5	0.5	0.4999	0.5	0.5	0.497	0.4957	0.4955	0.4937	0.5	0.5	0.4999	0.5	0.4998	0.5	0.5	0.5	0.5	0.5	0.496	.	.	.
Duo_44	PM	chr11	58766172	58766172	T	C	intergenic	intergenic	GLYAT,ENSG00000289621	dist=34198;dist=4241	.	.	1.972e-05	1.97e-05	2.57e-05	1.346e-05	7.24e-05	5.24e-06	2.45e-06	1.92e-05	1.032e-05	7.24e-05	0	0	0	0	0	0	0	0	0	5.346	.	.	.
Duo_53	PM	chr11	62841806	62841806	C	T	UTR5	ncRNA_exonic	RNU2-2P	.	.	.	0	0	0	0	0	0	0	0	0	0	0	0	0	0	0	0	0	0	0	11.76	.	.	.
Duo_46	PM	chr11	72507940	72507940	C	T	intergenic	intergenic	CLPB,ENSG00000290016	dist=73311;dist=22215	.	.	0.0064	0.0064	0.006	0.0068	0.0336	0.006	0.0059	0.0294	0.0278	0.0012	0	0.0043	0.0207	0.0002	0.006	0.017	0.0079	0.0071	0.0336	8.259	.	.	.
Duo_74	PM	chr11	86139728	86139728	G	A	intergenic	intergenic	PICALM,RNU6-560P	dist=69846;dist=13499	.	.	0.0003	0.0003	0.0003	0.0003	0.0014	0.0002	0.0002	0.0009	0.0008	0.0004	0	0.0014	0	0	0	0	1.47e-05	0	0.0008	0.084	.	.	.
Duo_31	PF	chr11	86272350	86272350	G	A	intronic	intronic	EED	.	.	.	6.585e-06	6.569e-06	0	1.348e-05	1.471e-05	0	0	0	0	0	0	0	0	0	0	0	1.471e-05	0	0	0.312	0	2,1,10,14	AG,AL,DG,DL
Duo_61	PM	chr11	88155939	88155939	A	G	intronic	intronic	RAB38	.	.	.	0	0	0	0	0	0	0	0	0	0	0	0	0	0	0	0	0	0	0	3.549	0	6,14,-16,34	AG,AL,DG,DL
Duo_74	PM	chr11	88541230	88541235	ATTACT	A	intronic	intronic	GRM5	.	.	.	6.571e-06	6.567e-06	1.285e-05	0	2.413e-05	0	0	0	0	2.413e-05	0	0	0	0	0	0	0	0	0	.	.	.	.
Duo_42	PF	chr11	92229416	92229416	T	G	intronic	intronic	FAT3	.	.	.	0	0	0	0	0	0	0	0	0	0	0	0	0	0	0	0	0	0	0	9.5	.	.	.
Duo_10	PM	chr11	92599239	92599239	G	A	intronic	intronic	FAT3	.	.	.	0	0	0	0	0	0	0	0	0	0	0	0	0	0	0	0	0	0	0	1.43	0	-15,10,-15,-33	AG,AL,DG,DL
Duo_67	PM	chr11	92695785	92695785	C	T	intronic	intronic	FAT3	.	.	.	0.0176	0.0176	0.0186	0.0165	0.0284	0.017	0.0168	0.0273	0.0269	0.0051	0.0077	0.0146	0.0081	0.0006	0.0203	0.0034	0.0284	0.0161	0.0042	9.574	0	-6,-22,-6,18	AG,AL,DG,DL
Duo_71	PM	chr11	93516745	93516745	G	A	intronic	intronic	SMCO4	.	.	.	2.631e-05	2.627e-05	2.573e-05	2.693e-05	0.0002	8.15e-06	5.15e-06	7.99e-06	2.99e-06	4.823e-05	0	0	0	0	0	0	1.471e-05	0	0.0002	0.25	.	.	.
Duo_30	PF	chr11	95171443	95171443	T	G	UTR3	ncRNA_intronic	LNCRNA-IUR	.	.	.	0	0	0	0	0	0	0	0	0	0	0	0	0	0	0	0	0	0	0	5.978	0	-30,-4,-30,-4	AG,AL,DG,DL
Duo_45	PF	chr11	97730372	97730372	G	GT	intergenic	intergenic	LINC02553,LINC02713	dist=470385;dist=148103	.	.	0	0	0	0	0	0	0	0	0	0	0	0	0	0	0	0	0	0	0	.	.	.	.
Duo_18	PF	chr11	97871734	97871734	G	T	intergenic	intergenic	LINC02553,LINC02713	dist=611747;dist=6741	.	.	0	0	0	0	0	0	0	0	0	0	0	0	0	0	0	0	0	0	0	2.576	.	.	.
Duo_58	PM	chr11	99405960	99405960	C	A	intronic	intronic	CNTN5	.	.	.	0	0	0	0	0	0	0	0	0	0	0	0	0	0	0	0	0	0	0	3.947	0	2,-26,45,-10	AG,AL,DG,DL
Duo_18	PF	chr11	101477774	101477774	C	T	intronic	intronic	TRPC6	.	.	.	0.0098	0.0098	0.0103	0.0094	0.0169	0.0094	0.0093	0.0161	0.0158	0.0025	0.0219	0.0048	0	0.0004	0.0064	0	0.0169	0.008	0.0122	2.133	0	-25,16,-1,39	AG,AL,DG,DL
Duo_5	PM	chr11	106252811	106252811	A	G	ncRNA_exonic	ncRNA_exonic	ENSG00000290498	.	.	.	0	0	0	0	0	0	0	0	0	0	0	0	0	0	0	0	0	0	0	4.857	.	.	.
Duo_62	PF	chr11	107610064	107610064	G	A	intronic	intronic	ELMOD1	.	.	.	0.0207	0.0207	0.0211	0.0202	0.0336	0.0201	0.0198	0.0325	0.032	0.0046	0.0746	0.0088	0.0167	0	0.0335	0.0034	0.0336	0.0099	0.0073	2.377	0	35,-8,-3,-21	AG,AL,DG,DL
Duo_17	PM	chr11	114890726	114890726	T	C	intergenic	intergenic	NXPE2,ENSG00000252870	dist=183657;dist=237492	.	.	6.575e-06	6.568e-06	0	1.346e-05	2.415e-05	0	0	0	0	2.415e-05	0	0	0	0	0	0	0	0	0	0.656	.	.	.
Duo_8	PM	chr11	117775619	117775619	T	C	intronic	intronic	DSCAML1	.	.	.	0.0032	0.0032	0.0028	0.0035	0.0041	0.0029	0.0028	0.0037	0.0036	0.0006	0	0.0007	0	0	0.0145	0	0.0041	0.0014	0.0019	1.092	0	-49,33,-29,-47	AG,AL,DG,DL
Duo_19	PF	chr11	120839196	120839196	A	G	intronic	intronic	GRIK4	.	.	.	0	0	0	0	0	0	0	0	0	0	0	0	0	0	0	0	0	0	0	1.26	0	-17,45,-17,-7	AG,AL,DG,DL
Duo_14	PF	chr11	125631140	125631140	G	A	intronic	intronic	CHEK1	.	.	.	0	0	0	0	0	0	0	0	0	0	0	0	0	0	0	0	0	0	0	1.244	0	-4,33,-4,-39	AG,AL,DG,DL
Duo_45	PF	chr11	126621496	126621496	G	A	intronic	intronic	KIRREL3	.	.	.	0.0016	0.0016	0.0011	0.0021	0.04	0.0014	0.0013	0.0354	0.0336	0.0007	0	0.0002	0.0014	0.0002	0	0	5.88e-05	0.0014	0.04	1.6	0	-42,9,-9,17	AG,AL,DG,DL
Duo_26	PM	chr11	127448191	127448191	C	T	intergenic	intergenic	RN7SKP279,LINC02725	dist=40043;dist=647612	.	.	0.0006	0.0006	0.0005	0.0006	0.0017	0.0005	0.0004	0.0014	0.0013	0.0017	0	0.0006	0	0	0	0	0.0001	0.0005	0.0002	5.718	.	.	.
Duo_13	PF	chr11	131996837	131996837	C	A	intronic	intronic	NTM	.	.	.	0	0	0	0	0	0	0	0	0	0	0	0	0	0	0	0	0	0	0	0.052	0	-8,-32,18,-29	AG,AL,DG,DL
Duo_35	PF	chr11	134728621	134728621	G	A	intergenic	intergenic	LINC02706,LINC02714	dist=12371;dist=6975	.	.	7.882e-05	7.874e-05	6.424e-05	9.406e-05	0.0006	4.495e-05	3.511e-05	0.0002	8.404e-05	9.626e-05	0	0	0	0.0006	9.425e-05	0	4.41e-05	0	0.0002	4.924	.	.	.
Duo_50	PM	chr12	1006757	1006757	C	T	intronic	intronic	ERC1	.	.	.	0	0	0	0	0	0	0	0	0	0	0	0	0	0	0	0	0	0	0	4.835	0	4,-44,-3,47	AG,AL,DG,DL
Duo_58	PM	chr12	1747520	1747520	C	T	intronic	intronic	ADIPOR2	.	.	.	0.0013	0.0013	0.0014	0.0012	0.0017	0.0011	0.0011	0.0014	0.0013	0.0017	0.0033	0.0004	0	0	0.0005	0	0.0015	0.0009	0.0006	1.174	0	-45,-22,-45,11	AG,AL,DG,DL
Duo_48	PM	chr12	4626799	4626799	T	TC	exonic	exonic	AKAP3	.	frameshift substitution	AKAP3:ENST00000228850.6:exon5:c.2103delinsGA:p.D702Rfs*4,AKAP3:ENST00000545990.6:exon5:c.2103delinsGA:p.D702Rfs*4	0.1241	0.1245	0.1217	0.1267	0.2604	0.1226	0.122	0.2484	0.2436	0.1178	0.1217	0.1213	0.1271	0.1393	0.0805	0.1224	0.1237	0.1481	0.2604	.	0	22,20,-7,-3	AG,AL,DG,DL
Duo_10	PM	chr12	11081527	11081527	G	C	ncRNA_intronic	intergenic	ENSG00000291182,TAS2R43	dist=2356;dist=9760	.	.	0.5174	0.4879	0.5034	0.5324	0.9805	0.5138	0.5124	0.9562	0.9463	0.1418	0.5843	0.6556	0.7088	0.9805	0.7847	0.75	0.647	0.573	0.769	0.664	0	-4,24,8,24	AG,AL,DG,DL
Duo_63	PF	chr12	11529436	11529436	T	G	intergenic	intergenic	ENSG00000255790,ENSG00000256237	dist=42758;dist=11959	.	.	0	0	0	0	0	0	0	0	0	0	0	0	0	0	0	0	0	0	0	6.048	.	.	.
Duo_14	PF	chr12	12129167	12129167	G	A	intronic	intronic	LRP6	.	.	.	3.284e-05	3.281e-05	3.856e-05	2.687e-05	0.001	1.261e-05	7.98e-06	0.0004	0.0002	0	0	0	0	0.001	0	0	0	0	0	1.816	0	-9,24,42,-22	AG,AL,DG,DL
Duo_6	PM	chr12	16111474	16111474	C	T	intergenic	intergenic	DERA,SLC15A5	dist=74093;dist=77011	.	.	0	0	0	0	0	0	0	0	0	0	0	0	0	0	0	0	0	0	0	0.98	.	.	.
Duo_67	PM	chr12	16761030	16761030	T	C	intergenic	ncRNA_exonic	ENSG00000283240	.	.	.	0.0002	0.0002	8.994e-05	0.0003	0.0054	0.0001	0.0001	0.0038	0.0032	0	0	0	0	0	0	0	0	0	0.0054	0.673	.	.	.
Duo_50	PM	chr12	18815416	18815416	G	C	intergenic	intergenic	CAPZA3,PLEKHA5	dist=76228;dist=314317	.	.	0	0	0	0	0	0	0	0	0	0	0	0	0	0	0	0	0	0	0	0.53	.	.	.
Duo_32	PM	chr12	18842997	18842997	A	G	intergenic	intergenic	CAPZA3,PLEKHA5	dist=103809;dist=286736	.	.	0.0243	0.0243	0.0258	0.0226	0.0387	0.0236	0.0233	0.0375	0.037	0.0071	0.0691	0.028	0.0095	0.0006	0.0129	0.0414	0.0387	0.0322	0.0048	1.116	.	.	.
Duo_15	PM	chr12	18854401	18854401	A	C	intergenic	intergenic	CAPZA3,PLEKHA5	dist=115213;dist=275332	.	.	0	0	0	0	0	0	0	0	0	0	0	0	0	0	0	0	0	0	0	6.423	.	.	.
Duo_62	PF	chr12	20896219	20896219	T	C	intronic	intronic	SLCO1B3,SLCO1B3-SLCO1B7	.	.	.	0	0	0	0	0	0	0	0	0	0	0	0	0	0	0	0	0	0	0	2.291	0.01	4	DG
Duo_49	PM	chr12	20981106	20981106	G	A	intronic	intronic	SLCO1B3-SLCO1B7	.	.	.	0.0001	0.0001	0.0001	9.405e-05	0.0004	7.089e-05	5.746e-05	0.0002	0.0001	2.406e-05	0	0.0004	0	0	9.423e-05	0	0.0001	0.0005	0.0002	3.108	0	7,-24,-3,27	AG,AL,DG,DL
Duo_4	PF	chr12	21655160	21655161	TG	T	intronic	intronic	ENSG00000285854,LDHB	.	.	.	0	0	0	0	0	0	0	0	0	0	0	0	0	0	0	0	0	0	0	.	0	-46,23,-16,-46	AG,AL,DG,DL
Duo_61	PM	chr12	21656402	21656402	C	A	intronic	intronic	ENSG00000285854,LDHB	.	.	.	0.0064	0.0064	0.0071	0.0057	0.01	0.006	0.0059	0.0094	0.0092	0.0021	0.011	0.0085	0.0055	0	0.0013	0.0034	0.01	0.0076	0.0023	2.094	0	-32,28,-8,-31	AG,AL,DG,DL
Duo_29	PF	chr12	24402651	24402651	T	C	intronic	intronic	SOX5	.	.	.	0	0	0	0	0	0	0	0	0	0	0	0	0	0	0	0	0	0	0	2.753	.	.	.
Duo_40	PM	chr12	25032417	25032417	C	T	intronic	intronic	IRAG2	.	.	.	7.228e-05	7.223e-05	7.708e-05	6.725e-05	0.0007	3.971e-05	3.127e-05	0.0004	0.0003	0	0	0.0007	0	0	0	0	0	0	0	5.161	.	.	.
Duo_53	PM	chr12	25478735	25478735	G	A	intronic	intronic	LMNTD1	.	.	.	1.315e-05	1.97e-05	2.57e-05	0	0.0001	2.18e-06	8.2e-07	2.262e-05	9.08e-06	0	0	0.0001	0	0	0	0	0	0	0	2.476	0	-27,44,-6,-26	AG,AL,DG,DL
Duo_2	PM	chr12	30319271	30319271	G	A	intergenic	intergenic	LINC02386,ENSG00000257932	dist=22564;dist=1563	.	.	0	0	0	0	0	0	0	0	0	0	0	0	0	0	0	0	0	0	0	5.819	.	.	.
Duo_4	PF	chr12	30504329	30504329	G	A	intergenic	intergenic	ENSG00000257932,IPO8	dist=182712;dist=124659	.	.	0	0	0	0	0	0	0	0	0	0	0	0	0	0	0	0	0	0	0	1.823	.	.	.
Duo_38	PM	chr12	30609289	30609289	G	A	intergenic	intergenic	ENSG00000257932,IPO8	dist=287672;dist=19699	.	.	0.0068	0.0068	0.0071	0.0066	0.0089	0.0065	0.0063	0.0083	0.0081	0.002	0	0.0037	0.0323	0	0.0155	0.0204	0.0089	0.0066	0.0004	7.299	.	.	.
Duo_69	PM	chr12	31874457	31874457	G	GA	intergenic	intergenic	ENSG00000252204,LINC02422	dist=63267;dist=2512	.	.	0.1037	0.1038	0.1079	0.0993	0.1446	0.1024	0.1018	0.1416	0.1403	0.1446	0.1319	0.0687	0.0784	0.0017	0.052	0.0442	0.1048	0.0859	0.0939	.	.	.	.
Duo_63	PF	chr12	40411329	40411329	G	A	intronic	ncRNA_intronic	ENSG00000258167	.	.	.	0	0	0	0	0	0	0	0	0	0	0	0	0	0	0	0	0	0	0	0.674	.	.	.
Duo_73	PM	chr12	42864454	42864454	T	TGTAGCTGGGGCAGAG	intergenic	intergenic	LINC02450,ENSG00000257849	dist=147335;dist=101668	.	.	0.0461	0.0464	0.0481	0.0441	0.157	0.0452	0.0448	0.1538	0.1525	0.157	0	0.0222	0.0006	0.0002	0	0.024	0.0013	0.0312	0.0006	.	.	.	.
Duo_36	PM	chr12	45453367	45453367	T	C	intergenic	intergenic	ANO6,ENSG00000257657	dist=12963;dist=22153	.	.	1.314e-05	1.314e-05	1.284e-05	1.346e-05	2.414e-05	2.18e-06	8.2e-07	0	0	2.414e-05	0	0	0	0	0	0	1.47e-05	0	0	7.653	.	.	.
Duo_34	PF	chr12	52606369	52606369	G	C	intergenic	ncRNA_intronic	KRT73-AS1	.	.	.	0	0	0	0	0	0	0	0	0	0	0	0	0	0	0	0	0	0	0	1.742	.	.	.
Duo_23	PM	chr12	52741546	52741546	T	C	intergenic	intergenic	KRT77,KRT76	dist=38022;dist=26609	.	.	3.287e-05	3.284e-05	2.571e-05	4.036e-05	0.0006	1.261e-05	7.98e-06	0.0002	8.368e-05	2.414e-05	0	0	0	0.0006	0	0	1.47e-05	0	0	1.558	.	.	.
Duo_19	PF	chr12	55035652	55035652	G	T	intergenic	intergenic	NEUROD4,ENSG00000293450	dist=5635;dist=77425	.	.	0	0	0	0	0	0	0	0	0	0	0	0	0	0	0	0	0	0	0	2.334	.	.	.
Duo_45	PF	chr12	62012439	62012439	T	G	intronic	intronic	TAFA2	.	.	.	6.575e-06	6.567e-06	1.285e-05	0	2.414e-05	0	0	0	0	2.414e-05	0	0	0	0	0	0	0	0	0	2.375	0	20,-48,-38,10	AG,AL,DG,DL
Duo_73	PM	chr12	65108333	65108333	G	A	intronic	intronic	WIF1	.	.	.	0	0	0	0	0	0	0	0	0	0	0	0	0	0	0	0	0	0	0	0.141	0	11,46,-50,-18	AG,AL,DG,DL
Duo_39	PM	chr12	65891065	65891065	C	A	intronic	intronic	HMGA2	.	.	.	0.0053	0.0053	0.0047	0.0059	0.045	0.005	0.0048	0.0423	0.0411	0.0017	0	0.045	0	0.0035	0	0	0.0002	0.0038	0.0004	0.422	0	45,-17,-17,-11	AG,AL,DG,DL
Duo_68	PM	chr12	67331694	67331694	G	A	intergenic	ncRNA_intronic	ENSG00000286563	.	.	.	5.962e-05	5.926e-05	5.173e-05	6.791e-05	0.0016	3.1e-05	2.226e-05	0.0008	0.0006	0	0	0	0	0.0016	0	0	1.474e-05	0	0	1.706	.	.	.
Duo_1	PM	chr12	68203492	68203492	G	A	intronic	ncRNA_intronic	IFNG-AS1	.	.	.	0.0007	0.0007	0.0007	0.0007	0.0097	0.0006	0.0006	0.0075	0.0068	7.22e-05	0	0.0002	0	0.0097	0	0	0.0006	0	0.0029	3.235	0	-26,20,2,-28	AG,AL,DG,DL
Duo_26	PM	chr12	69381181	69381181	C	T	intronic	intronic	YEATS4	.	.	.	0.0001	0.0001	0.0001	0.0001	0.0005	8.176e-05	6.731e-05	0.0002	0.0002	4.828e-05	0	0.0005	0	0	0	0	0.0001	0	0	3.959	0	40,-3,-2,-3	AG,AL,DG,DL
Duo_46	PM	chr12	73354923	73354923	G	A	intergenic	intergenic	LINC02444,RNU6-1012P	dist=146606;dist=324265	.	.	0.0348	0.0347	0.0364	0.0331	0.0542	0.034	0.0337	0.0527	0.0521	0.0086	0.0164	0.0337	0.0447	0.0008	0.0305	0.0442	0.0542	0.0422	0.0277	1.523	.	.	.
Duo_30	PF	chr12	74675411	74675411	C	T	intergenic	intergenic	ATXN7L3B,ENSG00000257434	dist=129981;dist=345558	.	.	6.57e-06	6.567e-06	0	1.345e-05	1.47e-05	0	0	0	0	0	0	0	0	0	0	0	1.47e-05	0	0	0.899	.	.	.
Duo_1	PM	chr12	77944112	77944112	A	G	intronic	intronic	NAV3	.	.	.	0	0	0	0	0	0	0	0	0	0	0	0	0	0	0	0	0	0	0	3.138	0	-29,36,10,5	AG,AL,DG,DL
Duo_45	PF	chr12	81759261	81759261	A	G	intronic	intronic	PPFIA2	.	.	.	0.0003	0.0003	0.0004	0.0003	0.0009	0.0003	0.0002	0.0007	0.0006	0.0009	0	0.0003	0	0.0006	0	0	8.926e-05	0	0	9.432	0.02	-49	DG
Duo_34	PF	chr12	85353669	85353669	C	T	intergenic	intergenic	LINC02820,RASSF9	dist=10757;dist=447034	.	.	6.605e-06	6.572e-06	0	1.353e-05	0.0002	0	0	0	0	0	0	0	0	0.0002	0	0	0	0	0	0.256	.	.	.
Duo_40	PM	chr12	93972031	93972031	T	C	intergenic	intergenic	ENSG00000271382,RN7SKP263	dist=24218;dist=36708	.	.	0	0	0	0	0	0	0	0	0	0	0	0	0	0	0	0	0	0	0	7.43	.	.	.
Duo_4	PF	chr12	97736271	97736271	C	T	ncRNA_intronic	ncRNA_intronic	PAFAH1B2P2	.	.	.	0.0002	0.0002	0.0002	0.0002	0.0007	0.0002	0.0001	0.0005	0.0005	0.0007	0	0	0	0	0	0	2.941e-05	0	0	2.741	.	.	.
Duo_57	PM	chr12	97808272	97808272	T	C	intergenic	intergenic	PAFAH1B2P2,MIR4495	dist=51755;dist=130784	.	.	0	0	0	0	0	0	0	0	0	0	0	0	0	0	0	0	0	0	0	6.149	.	.	.
Duo_29	PF	chr12	98948902	98948902	G	C	intronic	ncRNA_intronic	ENSG00000257458	.	.	.	0	0	0	0	0	0	0	0	0	0	0	0	0	0	0	0	0	0	0	4.816	0	23,41,46,-13	AG,AL,DG,DL
Duo_24	PF	chr12	99216603	99216603	A	C	intronic	intronic	ANKS1B	.	.	.	0	0	0	0	0	0	0	0	0	0	0	0	0	0	0	0	0	0	0	5.38	0	-9,-11,-9,15	AG,AL,DG,DL
Duo_61	PM	chr12	100135426	100135426	G	A	intronic	intronic	BLTP3B	.	.	.	0.1274	0.1275	0.1323	0.1223	0.1876	0.1259	0.1253	0.1849	0.1837	0.0551	0.1231	0.1063	0.1307	0.0016	0.135	0.2075	0.1876	0.1152	0.0845	4.125	0	8,-6,42,-6	AG,AL,DG,DL
Duo_38	PM	chr12	101640475	101640475	T	A	intronic	intronic	MYBPC1	.	.	.	0	0	0	0	0	0	0	0	0	0	0	0	0	0	0	0	0	0	0	0.647	0	33,14,-28,-44	AG,AL,DG,DL
Duo_42	PF	chr12	104001030	104001030	A	C	intronic	intronic	GLT8D2	.	.	.	0	0	0	0	0	0	0	0	0	0	0	0	0	0	0	0	0	0	0	8.809	0	38,-14,-50,-43	AG,AL,DG,DL
Duo_29	PF	chr12	110798486	110798486	T	C	intergenic	intergenic	ENSG00000279925,ENSG00000257268	dist=52280;dist=33293	.	.	6.575e-06	6.568e-06	1.285e-05	0	1.47e-05	0	0	0	0	0	0	0	0	0	0	0	1.47e-05	0	0	9.67	.	.	.
Duo_35	PF	chr12	118463596	118463596	G	T	intergenic	intergenic	ENSG00000275409,LINC02460	dist=32897;dist=181719	.	.	0	0	0	0	0	0	0	0	0	0	0	0	0	0	0	0	0	0	0	6.107	.	.	.
Duo_23	PM	chr12	120291839	120291839	T	TA	ncRNA_exonic	ncRNA_exonic	RNU4-2	.	.	.	0	0	0	0	0	0	0	0	0	0	0	0	0	0	0	0	0	0	0	.	.	.	.
Duo_35	PF	chr12	120615769	120615769	C	T	intergenic	intergenic	POP5,CABP1-DT	dist=34367;dist=13061	.	.	0	0	0	0	0	0	0	0	0	0	0	0	0	0	0	0	0	0	0	1.271	.	.	.
Duo_13	PF	chr12	127058562	127058562	C	T	ncRNA_intronic	ncRNA_intronic	LINC02405	.	.	.	0	0	0	0	0	0	0	0	0	0	0	0	0	0	0	0	0	0	0	1.161	.	.	.
Duo_5	PM	chr12	127351217	127351217	A	ACCCAT	intergenic	intergenic	LINC02375,ENSG00000280024	dist=11108;dist=21026	.	.	0	0	0	0	0	0	0	0	0	0	0	0	0	0	0	0	0	0	0	.	.	.	.
Duo_57	PM	chr12	130420212	130420212	C	T	intronic	ncRNA_intronic	ENSG00000256064	.	.	.	5.914e-05	5.911e-05	5.139e-05	6.726e-05	0.0001	3.078e-05	2.21e-05	4.764e-05	3.339e-05	0	0	0	0	0	0	0	0.0001	0.001	0	2.835	0	-2,11,-4,11	AG,AL,DG,DL
Duo_42	PF	chr12	131125073	131125073	G	A	intronic	intronic	ADGRD1	.	.	.	0.0001	0.0001	7.712e-05	0.0002	0.0015	7.575e-05	6.28e-05	0.0008	0.0006	0.0002	0	0	0	0.0015	0	0	0	0	0	0.81	0	2,24,-37,22	AG,AL,DG,DL
Duo_52	PM	chr13	24745305	24745305	C	G	intergenic	intergenic	ENSG00000285806,ENSG00000287887	dist=6615;dist=2353	.	.	3.285e-05	3.283e-05	3.853e-05	2.69e-05	0.0001	1.261e-05	7.98e-06	4.738e-05	3.053e-05	0.0001	0	0	0	0	0	0	0	0	0	7.741	.	.	.
Duo_68	PM	chr13	24875734	24875734	G	A	intronic	intronic	RNF17	.	.	.	0	0	0	0	0	0	0	0	0	0	0	0	0	0	0	0	0	0	0	1.994	0	4,38,-4,38	AG,AL,DG,DL
Duo_16	PF	chr13	27984389	27984389	T	G	intronic	intronic	URAD	.	.	.	0	0	0	0	0	0	0	0	0	0	0	0	0	0	0	0	0	0	0	2.56	0	2,-15,16,-15	AG,AL,DG,DL
Duo_7	PF	chr13	28841790	28841790	G	A	intronic	intronic	MTUS2	.	.	.	1.316e-05	1.971e-05	2.573e-05	0	2.943e-05	2.19e-06	8.2e-07	4.88e-06	1.83e-06	0	0	0	0	0	0	0	2.943e-05	0	0	3.145	.	.	.
Duo_57	PM	chr13	35354516	35354516	C	T	intronic	intronic	NBEA	.	.	.	0	0	0	0	0	0	0	0	0	0	0	0	0	0	0	0	0	0	0	1.406	0	14,-41,6,43	AG,AL,DG,DL
Duo_34	PF	chr13	35753014	35753014	G	T	intergenic	intergenic	LINC00445,DCLK1	dist=53076;dist=15638	.	.	0	0	0	0	0	0	0	0	0	0	0	0	0	0	0	0	0	0	0	2.831	.	.	.
Duo_34	PF	chr13	41296430	41296430	C	T	intronic	intergenic	MTRF1,NAA16	dist=32853;dist=14837	.	.	0	0	0	0	0	0	0	0	0	0	0	0	0	0	0	0	0	0	0	0.814	.	.	.
Duo_16	PF	chr13	41484072	41484072	T	TA	intergenic	intergenic	RGCC,ENSG00000288600	dist=13201;dist=4285	.	.	0	0	0	0	0	0	0	0	0	0	0	0	0	0	0	0	0	0	0	.	.	.	.
Duo_62	PF	chr13	44251522	44251522	T	G	intergenic	ncRNA_intronic	LINC02938	.	.	.	0	0	0	0	0	0	0	0	0	0	0	0	0	0	0	0	0	0	0	0.22	.	.	.
Duo_26	PM	chr13	47803086	47803086	G	C	intergenic	intergenic	RN7SL700P,ENSG00000228573	dist=343852;dist=22244	.	.	0	0	0	0	0	0	0	0	0	0	0	0	0	0	0	0	0	0	0	1.662	.	.	.
Duo_11	PM	chr13	48240372	48240372	A	AT	intronic	intronic	ITM2B	.	.	.	0.0099	0.0099	0.0105	0.0093	0.0156	0.0095	0.0093	0.0148	0.0145	0.0025	0.0011	0.012	0.0104	0.0004	0.0056	0.0068	0.0156	0.0151	0.0058	.	0	20,-35,6,45	AG,AL,DG,DL
Duo_51	PM	chr13	48311855	48311855	G	A	intronic	intronic	RB1	.	.	.	0.0037	0.0037	0.0035	0.0039	0.0067	0.0034	0.0033	0.0056	0.0052	0.001	0	0.0067	0	0	0.0047	0	0.0051	0.008	0.0008	2.633	0	33,27,-7,12	AG,AL,DG,DL
Duo_64	PM	chr13	53430196	53430196	C	CAA	intergenic	ncRNA_intronic	ENSG00000287722,ENSG00000288768	.	.	.	0	0	0	0	0	0	0	0	0	0	0	0	0	0	0	0	0	0	0	.	.	.	.
Duo_18	PF	chr13	56693538	56693538	T	G	intergenic	intergenic	ENSG00000286709,RN7SKP6	dist=639141;dist=191746	.	.	0.0222	0.0223	0.0219	0.0225	0.0948	0.0216	0.0213	0.0876	0.0848	0.0071	0.0691	0.0192	0.0248	0.0476	0.0106	0.0408	0.0258	0.0265	0.0948	3.963	.	.	.
Duo_63	PF	chr13	61452947	61452947	C	G	intergenic	intergenic	LINC02339,LINC00358	dist=25001;dist=544189	.	.	0	0	0	0	0	0	0	0	0	0	0	0	0	0	0	0	0	0	0	3.272	.	.	.
Duo_56	PM	chr13	65649089	65649089	G	A	intergenic	intergenic	LINC00355,LINC01052	dist=1573045;dist=216981	.	.	2.63e-05	2.626e-05	5.144e-05	0	0.0002	8.15e-06	5.14e-06	0	0	0	0	0	0.0003	0.0002	0	0	1.471e-05	0	0.0002	2.832	.	.	.
Duo_56	PM	chr13	69319164	69319164	C	T	ncRNA_intronic	ncRNA_intronic	LINC00383	.	.	.	1.68e-05	1.672e-05	0	3.428e-05	3.275e-05	0	0	0	0	0	0	0	0	0	0	0	3.275e-05	0	0	0.146	.	.	.
Duo_23	PM	chr13	71257211	71257211	C	T	intergenic	intergenic	LINC00348,DACH1	dist=88797;dist=180755	.	.	0.0006	0.0006	0.0006	0.0007	0.0031	0.0005	0.0005	0.002	0.0016	0.0017	0	6.552e-05	0	0.0031	0	0	4.413e-05	0	0.0004	0.524	.	.	.
Duo_29	PF	chr13	72327780	72327780	T	A	intergenic	intergenic	DACH1,ENSG00000212377	dist=460576;dist=126122	.	.	0	0	0	0	0	0	0	0	0	0	0	0	0	0	0	0	0	0	0	3.463	.	.	.
Duo_33	PM	chr13	75269364	75269364	G	A	intergenic	intergenic	LINC01078,TBC1D4	dist=17352;dist=14139	.	.	1.969e-05	1.968e-05	0	4.028e-05	0.0002	5.24e-06	2.45e-06	0	0	2.405e-05	0	0	0	0.0002	0	0	1.47e-05	0	0	2.807	.	.	.
Duo_33	PM	chr13	85162397	85162397	G	A	intergenic	intergenic	ENSG00000286906,LINC00351	dist=14276;dist=201204	.	.	0.0135	0.0135	0.0136	0.0134	0.0223	0.013	0.0128	0.0211	0.0207	0.0223	0.0384	0.0063	0.0014	0.001	0.0182	0	0.0112	0.0114	0.0006	0.314	.	.	.
Duo_5	PM	chr13	88231104	88231104	C	A	ncRNA_intronic	ncRNA_intronic	LINC00373	.	.	.	0	0	0	0	0	0	0	0	0	0	0	0	0	0	0	0	0	0	0	1.031	.	.	.
Duo_9	PF	chr13	89058765	89058765	T	G	intergenic	intergenic	LINC00433,ENSG00000288552	dist=428368;dist=83035	.	.	0	0	0	0	0	0	0	0	0	0	0	0	0	0	0	0	0	0	0	5.133	.	.	.
Duo_8	PM	chr13	92043984	92043987	ACTT	A	intronic	intronic	GPC5	.	.	.	0	0	0	0	0	0	0	0	0	0	0	0	0	0	0	0	0	0	0	.	0	26,8,-17,26	AG,AL,DG,DL
Duo_68	PM	chr13	94502359	94502359	A	G	intronic	intergenic	DCT,ENSG00000289878	dist=22677;dist=46380	.	.	0.3753	0.376	0.3694	0.3815	0.6117	0.3728	0.3717	0.5939	0.5866	0.4296	0.3651	0.3683	0.4169	0.6117	0.3915	0.4623	0.316	0.3827	0.4454	6.788	.	.	.
Duo_41	PF	chr13	96468208	96468208	A	C	intronic	intronic	HS6ST3	.	.	.	0	0	0	0	0	0	0	0	0	0	0	0	0	0	0	0	0	0	0	11.74	0	-49,2,-20,-34	AG,AL,DG,DL
Duo_16	PF	chr13	96672745	96672745	T	A	intronic	intronic	HS6ST3	.	.	.	0	0	0	0	0	0	0	0	0	0	0	0	0	0	0	0	0	0	0	1.504	0	2,-10,1,37	AG,AL,DG,DL
Duo_65	PM	chr13	100987957	100987957	C	T	ncRNA_intronic	ncRNA_intronic	NALCN-AS1	.	.	.	0	0	0	0	0	0	0	0	0	0	0	0	0	0	0	0	0	0	0	10.89	.	.	.
Duo_11	PM	chr13	104101922	104101922	G	T	intergenic	intergenic	LINC01309,ENSG00000287734	dist=673624;dist=24008	.	.	0	0	0	0	0	0	0	0	0	0	0	0	0	0	0	0	0	0	0	0.306	.	.	.
Duo_14	PF	chr13	104138957	104138957	A	G	intergenic	intergenic	ENSG00000287734,ENSG00000286929	dist=4700;dist=1271859	.	.	0	0	0	0	0	0	0	0	0	0	0	0	0	0	0	0	0	0	0	4.889	.	.	.
Duo_21	PF	chr13	105735159	105735159	T	C	ncRNA_intronic	ncRNA_intronic	LINC00343	.	.	.	0	0	0	0	0	0	0	0	0	0	0	0	0	0	0	0	0	0	0	1.246	.	.	.
Duo_43	PM	chr13	105993618	105993618	C	G	intergenic	ncRNA_intronic	ENSG00000287923	.	.	.	0	0	0	0	0	0	0	0	0	0	0	0	0	0	0	0	0	0	0	0.891	.	.	.
Duo_46	PM	chr13	111873641	111873641	T	C	intergenic	intergenic	ENSG00000204398,LINC00354	dist=201033;dist=19627	.	.	0	0	0	0	0	0	0	0	0	0	0	0	0	0	0	0	0	0	0	0.004	.	.	.
Duo_26	PM	chr14	30794195	30794195	C	T	intergenic	ncRNA_intronic	ENSG00000258558	.	.	.	0.0284	0.0284	0.0294	0.0275	0.0411	0.0277	0.0274	0.0398	0.0393	0.0084	0.0833	0.0326	0.062	0.0004	0.021	0.0544	0.0411	0.0402	0.0143	5.407	.	.	.
Duo_35	PF	chr14	34087771	34087771	A	G	intergenic	intergenic	EGLN3-AS1,SPTSSA	dist=28471;dist=345017	.	.	0	0	0	0	0	0	0	0	0	0	0	0	0	0	0	0	0	0	0	10.4	.	.	.
Duo_20	PF	chr14	36395165	36395165	G	A	intergenic	ncRNA_intronic	ENSG00000283098	.	.	.	1.314e-05	1.313e-05	2.57e-05	0	6.543e-05	2.18e-06	8.2e-07	0	0	2.412e-05	0	6.543e-05	0	0	0	0	0	0	0	1.069	.	.	.
Duo_3	PM	chr14	39407313	39407313	A	G	intronic	intronic	FBXO33	.	.	.	0	0	0	0	0	0	0	0	0	0	0	0	0	0	0	0	0	0	0	8.012	0	4,2,4,46	AG,AL,DG,DL
Duo_17	PM	chr14	46109139	46109139	C	T	ncRNA_intronic	ncRNA_intronic	LINC00871	.	.	.	0.0234	0.0235	0.0244	0.0223	0.0824	0.0227	0.0225	0.0801	0.0791	0.0824	0	0.0061	0	0.0002	0	0	0.0001	0.0156	0.0006	7.351	.	.	.
Duo_8	PM	chr14	48186052	48186052	T	G	intergenic	intergenic	LINC00648,ENSG00000286595	dist=390750;dist=8122	.	.	0	0	0	0	0	0	0	0	0	0	0	0	0	0	0	0	0	0	0	4.711	.	.	.
Duo_24	PF	chr14	53604479	53604479	G	A	intergenic	ncRNA_intronic	ENSG00000225680,ENSG00000237356	.	.	.	6.582e-06	6.568e-06	1.287e-05	0	0	0	0	0	0	0	0	0	0	0	9.464e-05	0	0	0	0	3.486	.	.	.
Duo_74	PM	chr14	54736140	54736140	C	T	intronic	intronic	SAMD4A	.	.	.	0.0177	0.0178	0.0163	0.0191	0.0772	0.0171	0.0169	0.0735	0.0721	0.0052	0.0132	0.0772	0.0003	0	0.0291	0.0238	0.0131	0.0203	0.0085	19.57	0	40,-40,-40,31	AG,AL,DG,DL
Duo_20	PF	chr14	56999751	56999751	G	C	intergenic	ncRNA_intronic	ENSG00000286257	.	.	.	0	0	0	0	0	0	0	0	0	0	0	0	0	0	0	0	0	0	0	3.904	.	.	.
Duo_9	PF	chr14	57282852	57282852	T	C	intronic	intronic	AP5M1	.	.	.	0	0	0	0	0	0	0	0	0	0	0	0	0	0	0	0	0	0	0	6.534	0	-29,48,-29,-2	AG,AL,DG,DL
Duo_33	PM	chr14	62113936	62113939	AAAG	A	intergenic	ncRNA_intronic	ENSG00000258903	.	.	.	2.628e-05	2.626e-05	1.284e-05	4.034e-05	6.542e-05	8.14e-06	5.14e-06	4.88e-06	1.83e-06	2.412e-05	0	6.542e-05	0	0	0	0	2.939e-05	0	0	.	.	.	.
Duo_13	PF	chr14	63995938	63995938	C	T	intronic	intronic	SYNE2	.	.	.	1.971e-05	1.969e-05	1.286e-05	2.687e-05	0.0004	5.24e-06	2.45e-06	7.299e-05	3.032e-05	0	0	0	0	0	0	0	1.47e-05	0	0.0004	0.548	0	-1,-47,-2,18	AG,AL,DG,DL
Duo_9	PF	chr14	64853133	64853133	A	G	intronic	intronic	SPTB	.	.	.	0	0	0	0	0	0	0	0	0	0	0	0	0	0	0	0	0	0	0	0.31	0	29,-14,49,0	AG,AL,DG,DL
Duo_14	PF	chr14	67190521	67190521	C	A	intronic	intronic	GARIN2	.	.	.	0	0	0	0	0	0	0	0	0	0	0	0	0	0	0	0	0	0	0	0.885	0	26,-2,-19,-2	AG,AL,DG,DL
Duo_1	PM	chr14	69013741	69013741	C	T	intergenic	intergenic	ACTN1-DT,DCAF5	dist=26278;dist=37140	.	.	0	0	0	0	0	0	0	0	0	0	0	0	0	0	0	0	0	0	0	0.826	.	.	.
Duo_7	PF	chr14	70113458	70113458	G	A	intronic	intronic	SLC8A3	.	.	.	0.0396	0.0397	0.036	0.0434	0.3736	0.0388	0.0385	0.3598	0.3541	0.0641	0	0.0454	0.0092	0.3736	0.0311	0.0136	0.0019	0.0406	0.034	1.635	0	-28,22,28,-45	AG,AL,DG,DL
Duo_60	PM	chr14	70971485	70971485	T	A	intronic	intronic	PCNX1	.	.	.	0.4424	0.4427	0.4417	0.4431	0.551	0.4396	0.4384	0.5463	0.5444	0.2706	0.5499	0.3609	0.4688	0.265	0.5669	0.4452	0.551	0.4474	0.5265	2.749	0	-17,19,2,-2	AG,AL,DG,DL
Duo_42	PF	chr14	71409442	71409442	G	T	intronic	intronic	SIPA1L1	.	.	.	0	0	0	0	0	0	0	0	0	0	0	0	0	0	0	0	0	0	0	4.385	.	.	.
Duo_52	PM	chr14	71413509	71413509	G	A	intronic	intronic	SIPA1L1	.	.	.	5.255e-05	5.25e-05	2.571e-05	8.059e-05	0.0004	2.556e-05	1.829e-05	7.296e-05	3.031e-05	4.812e-05	0	0	0	0	0	0	5.882e-05	0	0.0004	1.391	.	.	.
Duo_13	PF	chr14	72110533	72110533	C	T	intronic	intronic	RGS6	.	.	.	7.224e-05	7.218e-05	6.425e-05	8.058e-05	0.0015	3.969e-05	3.126e-05	0.0008	0.0006	0	0	0	0	0.0015	0	0	2.94e-05	0	0.0002	7.849	0	-21,-11,-21,-16	AG,AL,DG,DL
Duo_62	PF	chr14	75219290	75219290	T	C	intergenic	intergenic	RNU4ATAC14P,ENSG00000258740	dist=17121;dist=19326	.	.	0.005	0.005	0.0051	0.0048	0.0168	0.0047	0.0046	0.0158	0.0154	0.0168	0	0.0027	0	0.0002	0	0	0.0001	0.0029	0.0002	0.186	.	.	.
Duo_43	PM	chr14	79384890	79384890	G	A	intronic	intronic	NRXN3	.	.	.	1.973e-05	1.97e-05	2.571e-05	1.346e-05	6.556e-05	5.24e-06	2.46e-06	0	0	2.414e-05	0	6.556e-05	0	0	0	0	1.471e-05	0	0	1.815	0	-33,-14,-42,-33	AG,AL,DG,DL
Duo_54	PM	chr14	79753799	79753799	G	A	intronic	ncRNA_intronic	ENSG00000258637	.	.	.	3.95e-05	3.939e-05	2.573e-05	5.391e-05	0.0004	1.718e-05	1.131e-05	6.847e-05	2.865e-05	2.414e-05	0	0	0	0.0004	0	0.0034	2.942e-05	0	0	0.757	0	2,45,2,44	AG,AL,DG,DL
Duo_55	PM	chr14	79753799	79753799	G	A	intronic	ncRNA_intronic	ENSG00000258637	.	.	.	3.95e-05	3.939e-05	2.573e-05	5.391e-05	0.0004	1.718e-05	1.131e-05	6.847e-05	2.865e-05	2.414e-05	0	0	0	0.0004	0	0.0034	2.942e-05	0	0	0.757	0	2,45,2,44	AG,AL,DG,DL
Duo_34	PF	chr14	80234008	80234008	G	A	ncRNA_intronic	ncRNA_intronic	DIO2-AS1	.	.	.	0.1097	0.1098	0.1107	0.1087	0.1573	0.1084	0.1078	0.1548	0.1538	0.0269	0.1261	0.1317	0.089	0.001	0.1884	0.0205	0.1573	0.1103	0.0446	7.908	.	.	.
Duo_63	PF	chr14	87084889	87084889	C	T	intergenic	intergenic	ENSG00000259061,ENSG00000258496	dist=95764;dist=166214	.	.	0	0	0	0	0	0	0	0	0	0	0	0	0	0	0	0	0	0	0	0.294	.	.	.
Duo_11	PM	chr14	87845563	87845563	T	A	intergenic	ncRNA_intronic	ENSG00000258807	.	.	.	0	0	0	0	0	0	0	0	0	0	0	0	0	0	0	0	0	0	0	0.701	.	.	.
Duo_16	PF	chr14	94804894	94804894	A	C	intergenic	intergenic	ENSG00000285205,ENSG00000274379	dist=30036;dist=113359	.	.	0	0	0	0	0	0	0	0	0	0	0	0	0	0	0	0	0	0	0	4.981	.	.	.
Duo_14	PF	chr14	96804938	96804938	T	C	intronic	intronic	VRK1	.	.	.	0	0	0	0	0	0	0	0	0	0	0	0	0	0	0	0	0	0	0	2.433	0	10,34,11,0	AG,AL,DG,DL
Duo_9	PF	chr14	97426089	97426089	A	T	intergenic	intergenic	ENSG00000285584,LINC02325	dist=206668;dist=1022	.	.	0	0	0	0	0	0	0	0	0	0	0	0	0	0	0	0	0	0	0	3.776	.	.	.
Duo_25	PM	chr14	98186982	98186982	G	A	intergenic	intergenic	LINC02295,ENSG00000259097	dist=23831;dist=15013	.	.	5.252e-05	5.25e-05	5.139e-05	5.371e-05	0.0002	2.555e-05	1.829e-05	5.282e-05	2.834e-05	0	0	0.0002	0	0.0002	0	0	4.41e-05	0	0.0002	0.036	.	.	.
Duo_42	PF	chr14	101053430	101053430	C	A	upstream;downstream	ncRNA_intronic	MEG9	.	.	.	0	0	0	0	0	0	0	0	0	0	0	0	0	0	0	0	0	0	0	3.337	.	.	.
Duo_40	PM	chr14	106278515	106278516	AT	A	intergenic	intergenic	IGHV1-24,LINC00226	dist=1472;dist=9158	.	.	0.2515	0.2521	0.2554	0.2475	0.3637	0.2494	0.2485	0.3599	0.3583	0.0663	0.4415	0.2287	0.4627	0.018	0.3003	0.3452	0.3637	0.2865	0.2512	.	.	.	.
Duo_4	PF	chr15	24976041	24976041	T	C	ncRNA_intronic	intronic	ENSG00000214265,SNRPN	.	.	.	0.0031	0.0031	0.0029	0.0034	0.0232	0.0029	0.0028	0.0212	0.0204	0.0014	0	0.0232	0	0.0056	0.0003	0	0.0003	0.0038	0.0014	0.453	0	31,-1,-27,-2	AG,AL,DG,DL
Duo_65	PM	chr15	26886272	26886272	G	A	intronic	intronic	GABRA5,GABRB3	.	.	.	3.289e-05	3.283e-05	5.146e-05	1.346e-05	0.0006	1.262e-05	7.99e-06	0.0002	9.044e-05	4.824e-05	0	0	0	0	0	0	0	0	0.0006	0.374	0	2,-16,-17,50	AG,AL,DG,DL
Duo_37	PM	chr15	29070654	29070654	G	T	intronic	intronic	APBA2	.	.	.	0.0192	0.0192	0.0197	0.0188	0.0673	0.0187	0.0184	0.0653	0.0644	0.0673	0	0.0052	0.0003	0	0	0	0.0003	0.0161	0	0.55	0	5,-24,-48,27	AG,AL,DG,DL
Duo_44	PM	chr15	29262443	29262443	C	T	intronic	intronic	ENTREP2	.	.	.	2.627e-05	2.625e-05	2.57e-05	2.686e-05	0.0002	8.14e-06	5.14e-06	7.97e-06	2.98e-06	4.812e-05	0	6.537e-05	0	0.0002	0	0	0	0	0	1.076	0	-15,41,17,-22	AG,AL,DG,DL
Duo_41	PF	chr15	32054585	32054585	A	C	ncRNA_intronic	intronic	CHRNA7	.	.	.	0.0026	0.0026	0.0027	0.0026	0.0039	0.0024	0.0023	0.0035	0.0034	0.0004	0	0.0014	0.0055	0	0.0055	0	0.0039	0.0043	0.0015	1.313	0	-4,35,28,4	AG,AL,DG,DL
Duo_49	PM	chr15	36479440	36479440	T	C	intergenic	intergenic	ENSG00000259737,CDIN1	dist=8424;dist=100186	.	.	0	0	0	0	0	0	0	0	0	0	0	0	0	0	0	0	0	0	0	6.447	.	.	.
Duo_27	PF	chr15	38195021	38195021	C	T	intergenic	ncRNA_intronic	LINC02895	.	.	.	0.0003	0.0003	0.0003	0.0002	0.0008	0.0002	0.0002	0.0005	0.0004	0.0006	0	0.0008	0	0.0002	0	0	1.47e-05	0	0.0004	0.952	.	.	.
Duo_19	PF	chr15	39461368	39461368	C	A	intergenic	intergenic	ENSG00000259345,ENSG00000259269	dist=34173;dist=11350	.	.	0	0	0	0	0	0	0	0	0	0	0	0	0	0	0	0	0	0	0	0.671	.	.	.
Duo_27	PF	chr15	46118995	46118996	GA	G	intergenic	intergenic	ENSG00000259200,ENSG00000287020	dist=187926;dist=198397	.	.	0.0937	0.094	0.0949	0.0925	0.1052	0.0924	0.0919	0.1031	0.1023	0.0907	0.2212	0.0843	0.0876	0.001	0.1048	0.1293	0.1052	0.0997	0.0394	.	.	.	.
Duo_9	PF	chr15	51740118	51740118	C	T	intronic	intronic	LYSMD2	.	.	.	1.972e-05	1.969e-05	2.572e-05	1.345e-05	0.0002	5.24e-06	2.45e-06	2.261e-05	9.07e-06	0	0	0.0001	0	0.0002	0	0	0	0	0	0.984	.	.	.
Duo_54	PM	chr15	52914311	52914311	C	T	intergenic	intergenic	ENSG00000259203,LINC02490	dist=108566;dist=120859	.	.	0	0	0	0	0	0	0	0	0	0	0	0	0	0	0	0	0	0	0	3.283	.	.	.
Duo_21	PF	chr15	56057175	56057175	A	C	intergenic	intergenic	RN7SL568P,RFX7	dist=27194;dist=30105	.	.	0	0	0	0	0	0	0	0	0	0	0	0	0	0	0	0	0	0	0	0.405	.	.	.
Duo_62	PF	chr15	57863265	57863265	G	T	intergenic	intergenic	ENSG00000261219,ALDH1A2	dist=142337;dist=90159	.	.	6.569e-06	6.566e-06	0	1.345e-05	1.47e-05	0	0	0	0	0	0	0	0	0	0	0	1.47e-05	0	0	5.095	.	.	.
Duo_36	PM	chr15	58594530	58594530	C	G	UTR3	UTR3	ADAM10	ENST00000260408.8:c.*3017G>C	.	.	0	0	0	0	0	0	0	0	0	0	0	0	0	0	0	0	0	0	0	3.608	0	-6,-20,-19,19	AG,AL,DG,DL
Duo_1	PM	chr15	58621063	58621063	A	G	intronic	intronic	ADAM10	.	.	.	0.1731	0.1741	0.1637	0.183	0.4039	0.1714	0.1707	0.3895	0.3836	0.1766	0.0626	0.1811	0.1216	0.4039	0.2637	0.0986	0.1323	0.1389	0.3301	4.489	0	31,29,-16,7	AG,AL,DG,DL
Duo_3	PM	chr15	58621063	58621063	A	G	intronic	intronic	ADAM10	.	.	.	0.1731	0.1741	0.1637	0.183	0.4039	0.1714	0.1707	0.3895	0.3836	0.1766	0.0626	0.1811	0.1216	0.4039	0.2637	0.0986	0.1323	0.1389	0.3301	4.489	0	31,29,-16,7	AG,AL,DG,DL
Duo_59	PM	chr15	58621063	58621063	A	G	intronic	intronic	ADAM10	.	.	.	0.1731	0.1741	0.1637	0.183	0.4039	0.1714	0.1707	0.3895	0.3836	0.1766	0.0626	0.1811	0.1216	0.4039	0.2637	0.0986	0.1323	0.1389	0.3301	4.489	0	31,29,-16,7	AG,AL,DG,DL
Duo_22	PM	chr15	61580717	61580717	T	A	intergenic	ncRNA_intronic	ENSG00000259616	.	.	.	0	0	0	0	0	0	0	0	0	0	0	0	0	0	0	0	0	0	0	0.721	.	.	.
Duo_42	PF	chr15	62098669	62098669	T	C	intergenic	intergenic	C2CD4A,C2CD4B	dist=27752;dist=64866	.	.	0	0	0	0	0	0	0	0	0	0	0	0	0	0	0	0	0	0	0	7.601	.	.	.
Duo_9	PF	chr15	62569896	62569896	A	G	intergenic	intronic	TLN2	.	.	.	0	0	0	0	0	0	0	0	0	0	0	0	0	0	0	0	0	0	0	4.97	0	-16,2,49,-40	AG,AL,DG,DL
Duo_21	PF	chr15	64580240	64580240	C	T	intronic	intronic	ZNF609	.	.	.	0	0	0	0	0	0	0	0	0	0	0	0	0	0	0	0	0	0	0	4.334	0	41,-3,-29,39	AG,AL,DG,DL
Duo_73	PM	chr15	69337605	69337605	A	G	intronic	intronic	PAQR5	.	.	.	0	0	0	0	0	0	0	0	0	0	0	0	0	0	0	0	0	0	0	4.7	0	-15,-16,-6,-16	AG,AL,DG,DL
Duo_26	PM	chr15	69828785	69828785	T	C	intergenic	ncRNA_intronic	DRAIC,ENSG00000259309	.	.	.	0	0	0	0	0	0	0	0	0	0	0	0	0	0	0	0	0	0	0	0.163	.	.	.
Duo_6	PM	chr15	70345099	70345099	G	A	intergenic	intergenic	ENSG00000259503,LINC02205	dist=18357;dist=158808	.	.	0	0	0	0	0	0	0	0	0	0	0	0	0	0	0	0	0	0	0	7.151	.	.	.
Duo_42	PF	chr15	70703731	70703735	TATGG	T	intronic	intronic	UACA	.	.	.	0.008	0.008	0.0084	0.0076	0.0136	0.0076	0.0075	0.0129	0.0126	0.0023	0.0219	0.0046	0.0052	0	0.0037	0.0034	0.0136	0.0095	0.0058	.	0	-40,-8,-45,-50	AG,AL,DG,DL
Duo_29	PF	chr15	79556082	79556082	A	G	intergenic	intergenic	MINAR1,RNU6-667P	dist=83778;dist=261267	.	.	0	0	0	0	0	0	0	0	0	0	0	0	0	0	0	0	0	0	0	0.392	.	.	.
Duo_13	PF	chr15	80034130	80034130	G	A	intergenic	intergenic	ENSG00000279705,Metazoa_SRP	dist=18423;dist=23295	.	.	0	0	0	0	0	0	0	0	0	0	0	0	0	0	0	0	0	0	0	2.671	.	.	.
Duo_6	PM	chr15	80496913	80496913	C	T	intronic	intronic	ARNT2	.	.	.	0	0	0	0	0	0	0	0	0	0	0	0	0	0	0	0	0	0	0	0.081	0	21,42,-44,42	AG,AL,DG,DL
Duo_23	PM	chr15	83122937	83122937	C	T	intronic	intronic	TM6SF1	.	.	.	0	0	0	0	0	0	0	0	0	0	0	0	0	0	0	0	0	0	0	0.91	0	-14,24,-14,-38	AG,AL,DG,DL
Duo_48	PM	chr15	85577321	85577325	TAATG	T	intronic	intronic	AKAP13	.	.	.	0.0105	0.0099	0.0112	0.0097	0.0344	0.0099	0.0097	0.0326	0.0318	0.0344	0	0.0052	0	0	0	0	0.0001	0.0088	0	.	0	-9,42,-16,-28	AG,AL,DG,DL
Duo_24	PF	chr15	85600925	85600925	G	A	intronic	intronic	AKAP13	.	.	.	0	0	0	0	0	0	0	0	0	0	0	0	0	0	0	0	0	0	0	0.77	0	27,-49,-3,40	AG,AL,DG,DL
Duo_11	PM	chr15	86236328	86236328	C	T	intronic	intronic	AGBL1	.	.	.	0	0	0	0	0	0	0	0	0	0	0	0	0	0	0	0	0	0	0	1.352	0	39,16,42,6	AG,AL,DG,DL
Duo_35	PF	chr15	86661185	86661185	T	G	intronic	intronic	AGBL1	.	.	.	0.0216	0.0216	0.0214	0.0219	0.0324	0.021	0.0208	0.0313	0.0308	0.0059	0	0.0124	0.0196	0.0006	0.0367	0.0102	0.0324	0.0198	0.0308	1.432	0	-3,-8,-7,-8	AG,AL,DG,DL
Duo_17	PM	chr15	87688425	87688425	A	C	intergenic	ncRNA_intronic	ENSG00000259560	.	.	.	0	0	0	0	0	0	0	0	0	0	0	0	0	0	0	0	0	0	0	1.534	.	.	.
Duo_35	PF	chr15	88285375	88285375	T	A	intergenic	intergenic	NTRK3-AS1,MRPL46	dist=14309;dist=174103	.	.	0	0	0	0	0	0	0	0	0	0	0	0	0	0	0	0	0	0	0	0.274	.	.	.
Duo_45	PF	chr15	91960538	91960538	G	A	intronic	intronic	SLCO3A1	.	.	.	1.97e-05	1.969e-05	1.285e-05	2.685e-05	0.0002	5.24e-06	2.45e-06	7.97e-06	2.98e-06	4.811e-05	0	0	0	0.0002	0	0	0	0	0	0.915	0	42,-3,4,31	AG,AL,DG,DL
Duo_7	PF	chr15	94460022	94460022	G	A	intronic	ncRNA_intronic	ENSG00000287950	.	.	.	0.0277	0.0277	0.0281	0.0273	0.0385	0.027	0.0267	0.0373	0.0368	0.0066	0.0593	0.0323	0.1023	0.0004	0.0189	0.0578	0.0385	0.034	0.0259	1.295	0	9,1,-4,-1	AG,AL,DG,DL
Duo_42	PF	chr15	96208703	96208703	C	T	ncRNA_intronic	ncRNA_intronic	ENSG00000275443,NR2F2-AS1	.	.	.	0.0611	0.0612	0.0626	0.0596	0.0869	0.0601	0.0597	0.0849	0.0841	0.0144	0.0505	0.0869	0.1494	0.0004	0.0587	0.0918	0.0867	0.0735	0.023	3.543	.	.	.
Duo_14	PF	chr15	96929316	96929316	C	G	intergenic	intergenic	RN7SKP181,LINC02253	dist=86932;dist=304930	.	.	0	0	0	0	0	0	0	0	0	0	0	0	0	0	0	0	0	0	0	1.14	.	.	.
Duo_45	PF	chr15	97440099	97440099	T	C	ncRNA_intronic	ncRNA_intronic	LINC00923	.	.	.	0	0	0	0	0	0	0	0	0	0	0	0	0	0	0	0	0	0	0	0.532	.	.	.
Duo_34	PF	chr16	3739535	3739535	C	T	intronic	intronic	CREBBP	.	.	.	3.285e-05	3.283e-05	3.854e-05	2.689e-05	0.0008	1.261e-05	7.98e-06	0.0003	0.0002	0	0	0	0	0	0	0	1.47e-05	0	0.0008	5.028	0	-27,38,8,40	AG,AL,DG,DL
Duo_47	PM	chr16	5708089	5708089	T	C	intergenic	intronic	RBFOX1	.	.	.	0	0	0	0	0	0	0	0	0	0	0	0	0	0	0	0	0	0	0	3.641	.	.	.
Duo_39	PM	chr16	6151195	6151195	G	C	intronic	intronic	RBFOX1	.	.	.	0	0	0	0	0	0	0	0	0	0	0	0	0	0	0	0	0	0	0	1.446	.	.	.
Duo_54	PM	chr16	8532880	8532880	C	T	intergenic	upstream	ENSG00000261066	dist=867	.	.	0.0001	0.0001	6.429e-05	0.0002	0.0002	7.092e-05	5.748e-05	5.845e-05	4.241e-05	0.0001	0	0.0002	0	0	0	0.0034	0.0001	0	0	1.409	.	.	.
Duo_55	PM	chr16	8532880	8532880	C	T	intergenic	upstream	ENSG00000261066	dist=867	.	.	0.0001	0.0001	6.429e-05	0.0002	0.0002	7.092e-05	5.748e-05	5.845e-05	4.241e-05	0.0001	0	0.0002	0	0	0	0.0034	0.0001	0	0	1.409	.	.	.
Duo_3	PM	chr16	8616708	8616708	T	C	intergenic	ncRNA_intronic	ENSG00000287522	.	.	.	0.007	0.007	0.007	0.007	0.0104	0.0066	0.0065	0.0097	0.0095	0.0019	0	0.0029	0	0	0.02	0	0.0104	0.0061	0.0021	5.689	.	.	.
Duo_6	PM	chr16	11203458	11203458	G	T	intergenic	ncRNA_intronic	ENSG00000263033	.	.	.	0	0	0	0	0	0	0	0	0	0	0	0	0	0	0	0	0	0	0	1.434	.	.	.
Duo_37	PM	chr16	16634065	16634065	G	A	intergenic	ncRNA_intronic	ENSG00000260126	.	.	.	0.0002	0.0002	0.0002	0.0001	0.0014	0.0001	8.711e-05	0.0009	0.0008	0	0	0.0014	0	0	0	0	0	0.0009	0	6.855	.	.	.
Duo_45	PF	chr16	17036956	17036956	A	G	intergenic	intergenic	ENSG00000279729,ENSG00000279490	dist=274491;dist=45339	.	.	6.574e-06	6.566e-06	1.285e-05	0	2.414e-05	0	0	0	0	2.414e-05	0	0	0	0	0	0	0	0	0	1.601	.	.	.
Duo_15	PM	chr16	19219552	19219552	A	C	intronic	intronic	SYT17	.	.	.	0.1036	0.1036	0.1066	0.1004	0.1303	0.1023	0.1017	0.1262	0.1253	0.0697	0.0822	0.1152	0.1228	0.0973	0.0418	0.102	0.1284	0.1293	0.1303	2.4	0	16,-13,27,-48	AG,AL,DG,DL
Duo_16	PF	chr16	26880676	26880676	A	G	intergenic	intergenic	ENSG00000260580,C16orf82	dist=151550;dist=186251	.	.	0	0	0	0	0	0	0	0	0	0	0	0	0	0	0	0	0	0	0	13.91	.	.	.
Duo_29	PF	chr16	48697771	48697771	C	G	intergenic	ncRNA_intronic	ENSG00000260086	.	.	.	0	0	0	0	0	0	0	0	0	0	0	0	0	0	0	0	0	0	0	0.666	.	.	.
Duo_35	PF	chr16	51253524	51253524	G	A	ncRNA_intronic	ncRNA_intronic	ENSG00000285367,ENSG00000287256	.	.	.	0.0002	0.0002	0.0003	0.0002	0.0003	0.0002	0.0001	0.0001	9.922e-05	0.0002	0	0.0003	0.0014	0	9.427e-05	0	0.0002	0	0	1.402	.	.	.
Duo_20	PF	chr16	55189515	55189515	C	T	intergenic	intergenic	ENSG00000285775,ENSG00000259283	dist=140197;dist=70454	.	.	1.97e-05	1.968e-05	1.285e-05	2.686e-05	0.0002	5.24e-06	2.45e-06	4.88e-06	1.83e-06	0	0	0	0	0	0	0	2.94e-05	0	0.0002	22.6	.	.	.
Duo_19	PF	chr16	60639738	60639738	G	A	intergenic	intergenic	ENSG00000261310,ENSG00000293016	dist=116488;dist=415661	.	.	0	0	0	0	0	0	0	0	0	0	0	0	0	0	0	0	0	0	0	0.575	.	.	.
Duo_18	PF	chr16	61405639	61405639	A	AT	intergenic	intergenic	ENSG00000293016,ENSG00000286653	dist=349675;dist=232594	.	.	0	0	0	0	0	0	0	0	0	0	0	0	0	0	0	0	0	0	0	.	.	.	.
Duo_42	PF	chr16	71662497	71662497	T	C	intronic	ncRNA_intronic	ENSG00000260185	.	.	.	0.0002	0.0002	0.0002	0.0002	0.006	0.0002	0.0001	0.0043	0.0038	0	0	0	0	0.006	0	0	0	0	0.0004	0.039	0	-1,50,-16,18	AG,AL,DG,DL
Duo_69	PM	chr16	76107435	76107435	A	G	intergenic	ncRNA_exonic	ENSG00000260223	.	.	.	0	0	0	0	0	0	0	0	0	0	0	0	0	0	0	0	0	0	0	1.897	.	.	.
Duo_30	PF	chr16	77018753	77018753	C	T	intergenic	intergenic	ENSG00000259995,ENSG00000279856	dist=90584;dist=85507	.	.	7.884e-05	7.875e-05	9e-05	6.718e-05	0.0003	4.496e-05	3.512e-05	0.0001	0.0001	0.0003	0	0	0	0	0	0	1.47e-05	0	0	4.539	.	.	.
Duo_2	PM	chr16	77935490	77935490	G	A	intronic	intronic	VAT1L	.	.	.	3.031e-05	4.821e-05	4.369e-05	1.579e-05	0.0002	1.008e-05	5.77e-06	2.814e-05	1.176e-05	2.921e-05	0	0.0002	0	0	0	0	1.594e-05	0	0	1.927	0	-24,49,3,26	AG,AL,DG,DL
Duo_57	PM	chr16	78766397	78766397	C	G	intronic	intronic	WWOX	.	.	.	1.315e-05	1.313e-05	1.285e-05	1.345e-05	0.0002	2.18e-06	8.2e-07	0	0	0	0	0	0	0.0002	0	0	1.47e-05	0	0	1.986	0	4,46,-34,46	AG,AL,DG,DL
Duo_45	PF	chr16	80397866	80397866	A	G	ncRNA_intronic	ncRNA_intronic	DYNLRB2-AS1	.	.	.	0	0	0	0	0	0	0	0	0	0	0	0	0	0	0	0	0	0	0	10.78	.	.	.
Duo_11	PM	chr16	86165903	86165903	C	A	intergenic	intergenic	ENSG00000268078,ENSG00000268505	dist=7105;dist=26890	.	.	0.3076	0.3077	0.3104	0.3047	0.403	0.3053	0.3043	0.399	0.3974	0.121	0.5308	0.3028	0.2689	0.397	0.3534	0.3435	0.403	0.3088	0.3719	0.609	.	.	.
Duo_21	PF	chr17	2608604	2608604	C	T	intronic	intronic	PAFAH1B1	.	.	.	0	0	0	0	0	0	0	0	0	0	0	0	0	0	0	0	0	0	0	6.101	0	-38,4,16,44	AG,AL,DG,DL
Duo_3	PM	chr17	3021595	3021595	C	T	intronic	intronic	RAP1GAP2	.	.	.	4.598e-05	4.593e-05	3.855e-05	5.375e-05	0.0002	2.109e-05	1.526e-05	3.243e-05	1.91e-05	9.624e-05	0	0	0	0.0002	0	0	2.941e-05	0	0	1.968	0	25,-41,1,11	AG,AL,DG,DL
Duo_9	PF	chr17	4459666	4459666	T	C	intronic	intronic	SPNS3	.	.	.	0.0069	0.007	0.0064	0.0075	0.1671	0.0066	0.0064	0.1579	0.1542	0.0006	0	0.0018	0.0089	0.1671	0.0027	0	0.0004	0.0062	0.0089	2.338	0	-45,-24,43,-12	AG,AL,DG,DL
Duo_25	PM	chr17	7587155	7587155	C	T	intronic	intronic	MPDU1	.	.	.	0	0	0	0	0	0	0	0	0	0	0	0	0	0	0	0	0	0	0	5.521	0.11	15	AG
Duo_30	PF	chr17	7893023	7893023	C	T	intronic	intronic	CHD3	.	.	.	0	0	0	0	0	0	0	0	0	0	0	0	0	0	0	0	0	0	0	0.664	0	13,-50,44,48	AG,AL,DG,DL
Duo_68	PM	chr17	12687738	12687739	AG	A	ncRNA_intronic	ncRNA_intronic	MYOCD-AS1	.	.	.	0	0	0	0	0	0	0	0	0	0	0	0	0	0	0	0	0	0	0	.	0	-42,20,-3,24	AG,AL,DG,DL
Duo_12	PM	chr17	22698753	22698753	T	C	intergenic	ncRNA_intronic	ENSG00000293001	.	.	.	0	0	0	0	0	0	0	0	0	0	0	0	0	0	0	0	0	0	0	4.263	.	.	.
Duo_35	PF	chr17	34115598	34115598	C	A	intronic	ncRNA_intronic	ENSG00000265356	.	.	.	0	0	0	0	0	0	0	0	0	0	0	0	0	0	0	0	0	0	0	0.359	0	-11,23,49,1	AG,AL,DG,DL
Duo_22	PM	chr17	37809699	37809699	A	T	intergenic	intergenic	ENSG00000275173,YWHAEP7	dist=6911;dist=33250	.	.	0.2444	0.2463	0.2509	0.2376	0.307	0.2423	0.2414	0.3025	0.3006	0.307	0.1623	0.1777	0.2504	0.0869	0.1792	0.2721	0.2434	0.2398	0.2585	1.387	.	.	.
Duo_12	PM	chr17	44421612	44421612	C	A	intronic	intronic	GPATCH8	.	.	.	0	0	0	0	0	0	0	0	0	0	0	0	0	0	0	0	0	0	0	1.309	0	50,46,-15,46	AG,AL,DG,DL
Duo_7	PF	chr17	46944277	46944277	C	T	intronic	intronic	ENSG00000262633,GOSR2	.	.	.	0.0001	0.0001	0.0001	0.0001	0.0019	8.656e-05	7.25e-05	0.001	0.0008	0	0	0.0006	0	0.0019	0	0	1.47e-05	0	0	0.346	0	-6,-4,-12,10	AG,AL,DG,DL
Duo_25	PM	chr17	48971162	48971162	T	C	intergenic	intergenic	GIP,ENSG00000250838	dist=2566;dist=24104	.	.	0	0	0	0	0	0	0	0	0	0	0	0	0	0	0	0	0	0	0	4.606	.	.	.
Duo_7	PF	chr17	49185573	49185573	G	A	intergenic	intergenic	B4GALNT2,GNGT2	dist=8733;dist=17218	.	.	0	0	0	0	0	0	0	0	0	0	0	0	0	0	0	0	0	0	0	5.993	.	.	.
Duo_30	PF	chr17	55976188	55976188	G	T	intergenic	intronic	ANKFN1	.	.	.	0	0	0	0	0	0	0	0	0	0	0	0	0	0	0	0	0	0	0	1.847	.	.	.
Duo_74	PM	chr17	68042132	68042132	G	A	exonic	exonic	KPNA2	.	nonsynonymous SNV	KPNA2:ENST00000579754.2:exon4:c.G350A:p.R117Q,KPNA2:ENST00000677086.1:exon4:c.G350A:p.R117Q,KPNA2:ENST00000330459.8:exon5:c.G350A:p.R117Q,KPNA2:ENST00000537025.6:exon5:c.G350A:p.R117Q,KPNA2:ENST00000584026.6:exon5:c.G350A:p.R117Q,KPNA2:ENST00000676594.1:exon5:c.G350A:p.R117Q,KPNA2:ENST00000676857.1:exon5:c.G350A:p.R117Q,KPNA2:ENST00000678388.1:exon5:c.G350A:p.R117Q,KPNA2:ENST00000679078.1:exon5:c…	0.0014	0.0014	0.0016	0.0011	0.0022	0.0012	0.0012	0.0019	0.0018	0.0007	0	0.0018	0	0	9.432e-05	0	0.0022	0.0019	0	20.4	0.01	1	DG
Duo_4	PF	chr17	78523863	78523863	C	T	intronic	intronic	DNAH17	.	.	.	0	0	0	0	0	0	0	0	0	0	0	0	0	0	0	0	0	0	0	3.589	0	-2,37,-2,38	AG,AL,DG,DL
Duo_20	PF	chr18	548444	548444	C	T	intergenic	intergenic	LINC01925,CETN1	dist=33150;dist=31936	.	.	0.0001	0.0001	0.0001	0.0001	0.0002	9.151e-05	7.706e-05	0.0001	9.94e-05	0.0002	0	6.546e-05	0	0	0	0	0.0001	0	0	1.708	.	.	.
Duo_69	PM	chr18	5931386	5931386	T	C	intergenic	ncRNA_intronic	ENSG00000264449,ENSG00000266846	.	.	.	0	0	0	0	0	0	0	0	0	0	0	0	0	0	0	0	0	0	0	3.794	.	.	.
Duo_29	PF	chr18	8753162	8753162	G	A	intronic	intronic	MTCL1	.	.	.	0	0	0	0	0	0	0	0	0	0	0	0	0	0	0	0	0	0	0	2.598	0	-13,-40,-2,10	AG,AL,DG,DL
Duo_62	PF	chr18	11343547	11343547	A	G	intergenic	intergenic	PIEZO2,ENSG00000267051	dist=193978;dist=23366	.	.	0.3724	0.3727	0.3724	0.3724	0.5191	0.3698	0.3688	0.5096	0.5057	0.1252	0.4044	0.5191	0.3798	0.3875	0.4852	0.3946	0.4748	0.4165	0.2976	5.262	.	.	.
Duo_74	PM	chr18	23732678	23732678	G	A	intronic	intronic	LAMA3	.	.	.	0	0	0	0	0	0	0	0	0	0	0	0	0	0	0	0	0	0	0	5.883	0	3,-33,-38,26	AG,AL,DG,DL
Duo_19	PF	chr18	27518013	27518013	G	A	intergenic	ncRNA_intronic	ENSG00000264151	.	.	.	0	0	0	0	0	0	0	0	0	0	0	0	0	0	0	0	0	0	0	1.638	.	.	.
Duo_18	PF	chr18	28452196	28452196	G	A	intergenic	intergenic	CDH2,ENSG00000265994	dist=274250;dist=186518	.	.	1.974e-05	1.971e-05	2.574e-05	1.347e-05	6.576e-05	5.25e-06	2.46e-06	4.88e-06	1.83e-06	0	0	6.576e-05	0	0	0	0	2.941e-05	0	0	4.713	.	.	.
Duo_38	PM	chr18	30344683	30344683	A	G	intergenic	ncRNA_intronic	ENSG00000286605	.	.	.	0	0	0	0	0	0	0	0	0	0	0	0	0	0	0	0	0	0	0	4.779	.	.	.
Duo_42	PF	chr18	31141747	31141747	T	A	ncRNA_intronic	ncRNA_intronic	DSCAS	.	.	.	0	0	0	0	0	0	0	0	0	0	0	0	0	0	0	0	0	0	0	2.98	0	-35,-19,2,-23	AG,AL,DG,DL
Duo_9	PF	chr18	32499093	32499093	G	A	intergenic	ncRNA_intronic	ENSG00000285095	.	.	.	0.0061	0.0061	0.0063	0.0059	0.0204	0.0058	0.0056	0.0193	0.0188	0.0204	0	0.0035	0	0.0002	0	0	0.0001	0.0066	0.0006	5.998	.	.	.
Duo_19	PF	chr18	39546801	39546801	G	T	ncRNA_intronic	ncRNA_intronic	MIR924HG	.	.	.	0	0	0	0	0	0	0	0	0	0	0	0	0	0	0	0	0	0	0	0.01	.	.	.
Duo_13	PF	chr18	39607920	39607920	T	C	ncRNA_intronic	ncRNA_intronic	MIR924HG	.	.	.	0	0	0	0	0	0	0	0	0	0	0	0	0	0	0	0	0	0	0	5.4	.	.	.
Duo_10	PM	chr18	41728763	41728763	T	G	intergenic	intergenic	KC6,PIK3C3	dist=96635;dist=226471	.	.	0	0	0	0	0	0	0	0	0	0	0	0	0	0	0	0	0	0	0	5.207	.	.	.
Duo_31	PF	chr18	43044150	43044150	T	A	intronic	intronic	RIT2	.	.	.	0.0158	0.0158	0.0162	0.0154	0.0519	0.0152	0.015	0.0501	0.0493	0.0519	0	0.0129	0	0	9.43e-05	0.0034	0.0002	0.0152	0	0.822	0	2,-50,2,-19	AG,AL,DG,DL
Duo_12	PM	chr18	45681461	45681461	C	T	intronic	ncRNA_intronic	ENSG00000288545	.	.	.	0.3045	0.3046	0.3083	0.3005	0.3586	0.3022	0.3012	0.3548	0.3533	0.2574	0.4198	0.2491	0.4355	0.0616	0.2619	0.3878	0.3586	0.337	0.3416	4.438	0.01	13	AG
Duo_27	PF	chr18	45747257	45747257	G	A	intronic	intronic	SLC14A1	.	.	.	0	0	0	0	0	0	0	0	0	0	0	0	0	0	0	0	0	0	0	1.772	0	-3,42,-3,42	AG,AL,DG,DL
Duo_13	PF	chr18	46761918	46761918	G	A	intergenic	ncRNA_intronic	ST8SIA5-DT	.	.	.	0	0	0	0	0	0	0	0	0	0	0	0	0	0	0	0	0	0	0	4.951	.	.	.
Duo_13	PF	chr18	46961800	46961800	G	T	intronic	intronic	KATNAL2	.	.	.	0.819	0.8189	0.8266	0.811	0.9489	0.8152	0.8136	0.9411	0.9379	0.9489	0.7888	0.7001	0.739	0.519	0.74	0.8503	0.8103	0.821	0.7512	0.551	0	-50,-4,-50,18	AG,AL,DG,DL
Duo_32	PM	chr18	47205263	47205263	G	T	downstream	downstream	SKOR2	dist=906	.	.	0.0293	0.0293	0.0297	0.0289	0.0472	0.0286	0.0283	0.0422	0.0403	0.0082	0.1198	0.0291	0.036	0.0023	0.025	0.0272	0.042	0.0341	0.0472	4.791	.	.	.
Duo_13	PF	chr18	47957169	47957169	C	T	intergenic	intergenic	SMAD2,ZBTB7C	dist=26023;dist=69503	.	.	0.341	0.3413	0.3378	0.3443	0.6175	0.3385	0.3375	0.6112	0.6086	0.6175	0.227	0.3416	0.171	0.389	0.2851	0.2551	0.1953	0.3094	0.2499	0.922	.	.	.
Duo_19	PF	chr18	49191143	49191143	T	C	intronic	intronic	DYM	.	.	.	0	0	0	0	0	0	0	0	0	0	0	0	0	0	0	0	0	0	0	1.052	0	44,-12,44,12	AG,AL,DG,DL
Duo_58	PM	chr18	54994615	54994615	T	G	intergenic	intergenic	CCDC68,LINC01929	dist=35154;dist=111289	.	.	0	0	0	0	0	0	0	0	0	0	0	0	0	0	0	0	0	0	0	2.019	.	.	.
Duo_41	PF	chr18	56489399	56489399	G	A	intergenic	intergenic	LINC03069,ENSG00000289876	dist=298137;dist=83731	.	.	0.0001	0.0001	0.0001	0.0001	0.0002	8.661e-05	7.254e-05	2.847e-05	1.858e-05	0	0.0154	0	0	0	0	0	7.351e-05	0	0.0002	1.455	.	.	.
Duo_53	PM	chr18	60404790	60404790	G	A	intergenic	ncRNA_intronic	ENSG00000285681	.	.	.	0	0	0	0	0	0	0	0	0	0	0	0	0	0	0	0	0	0	0	1.951	.	.	.
Duo_45	PF	chr18	63392275	63392275	G	A	intronic	intronic	VPS4B	.	.	.	0	0	0	0	0	0	0	0	0	0	0	0	0	0	0	0	0	0	0	2.337	0	-19,-4,2,-3	AG,AL,DG,DL
Duo_9	PF	chr18	64412291	64412291	T	C	ncRNA_intronic	ncRNA_intronic	LINC01924	.	.	.	0	0	0	0	0	0	0	0	0	0	0	0	0	0	0	0	0	0	0	3.77	.	.	.
Duo_53	PM	chr18	64751535	64751535	A	G	intergenic	intergenic	LINC01924,ENSG00000286800	dist=327934;dist=120729	.	.	0	0	0	0	0	0	0	0	0	0	0	0	0	0	0	0	0	0	0	2.75	.	.	.
Duo_60	PM	chr18	65821398	65821399	TA	T	intronic	intronic	CDH7	.	.	.	0.0051	0.0051	0.0044	0.0059	0.007	0.0048	0.0047	0.0065	0.0063	0.001	0	0.001	0.0009	0	0.022	0	0.007	0.0028	0.0004	.	0	48,-8,-8,46	AG,AL,DG,DL
Duo_14	PF	chr18	72494786	72494786	A	G	intergenic	intergenic	ENSG00000265995,CBLN2	dist=550209;dist=41894	.	.	0.0004	0.0004	0.0005	0.0003	0.0013	0.0003	0.0003	0.0011	0.001	0.0013	0	0	0	0	0	0	0	0.0005	0	3.914	.	.	.
Duo_41	PF	chr18	75277783	75277783	G	T	intronic	intronic	TSHZ1	.	.	.	0	0	0	0	0	0	0	0	0	0	0	0	0	0	0	0	0	0	0	0.877	0	11,-41,-47,43	AG,AL,DG,DL
Duo_63	PF	chr18	78171383	78171383	T	A	intergenic	intergenic	ENSG00000266213,ENSG00000265644	dist=30496;dist=309166	.	.	0	0	0	0	0	0	0	0	0	0	0	0	0	0	0	0	0	0	0	4.785	.	.	.
Duo_22	PM	chr19	4449131	4449131	A	T	intronic	ncRNA_exonic	ENSG00000280239	.	.	.	0.0051	0.0051	0.0053	0.0049	0.0086	0.0048	0.0047	0.0081	0.0078	0.0013	0.0011	0.0024	0.0037	0	0.0068	0.0068	0.0086	0.0024	0	1.96	0.01	3,-4	AG,DG
Duo_71	PM	chr19	6626285	6626285	T	C	intergenic	intergenic	CD70,TNFSF14	dist=35135;dist=34968	.	.	0.2713	0.3261	0.2751	0.2673	0.4806	0.2689	0.2678	0.4616	0.4539	0.3331	0.2401	0.2036	0.2505	0.4806	0.2137	0.2752	0.2536	0.2568	0.2247	1.735	.	.	.
Duo_48	PM	chr19	17348338	17348338	A	G	intergenic	intergenic	GTPBP3,PLVAP	dist=5607;dist=3117	.	.	0.1897	0.1899	0.1899	0.1896	0.246	0.1879	0.1872	0.2394	0.2368	0.1075	0.1645	0.246	0.1988	0.1413	0.1695	0.2755	0.2303	0.2162	0.2257	0.833	.	.	.
Duo_32	PM	chr19	19026705	19026705	T	C	intronic	intronic	SUGP2	.	.	.	0.0002	0.0002	0.0002	0.0003	0.0005	0.0002	0.0002	0.0004	0.0004	0	0	0	0	0	0	0	0.0005	0	0	0.633	0	36,-26,-27,9	AG,AL,DG,DL
Duo_61	PM	chr19	29640406	29640406	T	C	intergenic	intergenic	POP4,PLEKHF1	dist=23169;dist=25053	.	.	0	0	0	0	0	0	0	0	0	0	0	0	0	0	0	0	0	0	0	1.451	.	.	.
Duo_26	PM	chr19	30763704	30763704	C	T	intergenic	intergenic	ZNF536,ENSG00000267081	dist=50118;dist=87271	.	.	0.0051	0.0051	0.0053	0.005	0.0092	0.0048	0.0047	0.0086	0.0084	0.0012	0	0.0015	0.0035	0	0.0054	0.0068	0.0092	0.0033	0.0004	0.124	.	.	.
Duo_20	PF	chr19	32241687	32241687	C	T	intergenic	intergenic	ENSG00000288790,ZNF507	dist=19208;dist=103907	.	.	0	0	0	0	0	0	0	0	0	0	0	0	0	0	0	0	0	0	0	0.425	.	.	.
Duo_5	PM	chr19	46397851	46397851	C	T	intergenic	ncRNA_intronic	ENSG00000269151	.	.	.	0	0	0	0	0	0	0	0	0	0	0	0	0	0	0	0	0	0	0	7.403	.	.	.
Duo_57	PM	chr19	53116418	53116418	C	T	exonic	exonic	ZNF415	.	nonsynonymous SNV	ZNF415:ENST00000243643.9:exon3:c.G31A:p.V11M,ZNF415:ENST00000421033.5:exon3:c.G31A:p.V11M,ZNF415:ENST00000500065.8:exon3:c.G31A:p.V11M,ZNF415:ENST00000595193.5:exon3:c.G31A:p.V11M,ZNF415:ENST00000595813.5:exon3:c.G31A:p.V11M,ZNF415:ENST00000597503.5:exon3:c.G31A:p.V11M,ZNF415:ENST00000597748.5:exon3:c.G31A:p.V11M,ZNF415:ENST00000599261.5:exon3:c.G31A:p.V11M,ZNF415:ENST00000600574.5:exon3:c.G31A:p…	6.569e-06	6.563e-06	1.285e-05	0	0.0002	0	0	0	0	0	0	0	0	0	0	0	0	0	0.0002	21.6	0.11	15	AL
Duo_6	PM	chr19	54566836	54566836	A	C	intergenic	intergenic	ENSG00000290933,LILRA2	dist=21065;dist=6515	.	.	7.885e-05	7.881e-05	8.993e-05	6.726e-05	0.0002	4.497e-05	3.512e-05	0.0001	7.894e-05	0	0	0	0	0	0	0	0.0002	0	0	0.035	.	.	.
Duo_45	PF	chr20	3375183	3375183	A	G	intronic	intronic	DNAAF9	.	.	.	6.572e-06	6.567e-06	1.285e-05	0	2.413e-05	0	0	0	0	2.413e-05	0	0	0	0	0	0	0	0	0	0.032	0	-26,-28,49,43	AG,AL,DG,DL
Duo_69	PM	chr20	7550138	7550138	G	A	intergenic	intergenic	MIR8062,RN7SL547P	dist=178446;dist=83424	.	.	0.0193	0.0193	0.0194	0.0193	0.0643	0.0187	0.0185	0.0623	0.0615	0.0643	0	0.012	0.0023	0	0	0	0.0004	0.0209	0.0012	0.504	.	.	.
Duo_41	PF	chr20	8929639	8929639	C	T	intergenic	intergenic	PLCB1,Metazoa_SRP	dist=44739;dist=69210	.	.	1.315e-05	1.314e-05	2.571e-05	0	2.941e-05	2.19e-06	8.2e-07	4.88e-06	1.83e-06	0	0	0	0	0	0	0	2.941e-05	0	0	1.365	.	.	.
Duo_36	PM	chr20	13888892	13888892	C	T	intronic	intronic	SEL1L2	.	.	.	8.614e-05	0.0001	5.179e-05	0.0001	0.0002	4.997e-05	3.994e-05	9.616e-05	6.999e-05	0.0002	0	6.581e-05	0	0	0	0	4.434e-05	0.0005	0	3.278	0	-2,-45,-1,-45	AG,AL,DG,DL
Duo_73	PM	chr20	13970197	13970197	G	A	intronic	intronic	SEL1L2	.	.	.	0.0014	0.0014	0.0011	0.0018	0.0378	0.0013	0.0012	0.0335	0.0318	0	0	6.544e-05	0.0006	0.0378	0	0	0.0001	0.0014	0.0012	10.06	0.01	28	DG
Duo_68	PM	chr20	14469975	14469978	TGAG	T	intronic	intronic	MACROD2	.	.	.	0	0	0	0	0	0	0	0	0	0	0	0	0	0	0	0	0	0	0	.	0	-17,4,-2,38	AG,AL,DG,DL
Duo_32	PM	chr20	19295666	19295666	G	A	intronic	intronic	SLC24A3	.	.	.	0.0121	0.0121	0.0125	0.0116	0.019	0.0116	0.0115	0.0182	0.0178	0.0032	0.0548	0.0121	0.0098	0.0002	0.0096	0.0068	0.019	0.0095	0.0039	3.002	0	16,-12,-25,-29	AG,AL,DG,DL
Duo_34	PF	chr20	32347953	32347953	C	T	intergenic	intergenic	KIF3B,ENSG00000277692	dist=12942;dist=7100	.	.	0.0128	0.0128	0.0139	0.0117	0.0207	0.0123	0.0121	0.0198	0.0194	0.0035	0.0055	0.0147	0.019	0	0.0024	0.0102	0.0207	0.0161	0.0083	0.401	.	.	.
Duo_60	PM	chr20	35028258	35028258	T	G	intronic	intronic	TRPC4AP	.	.	.	0	0	0	0	0	0	0	0	0	0	0	0	0	0	0	0	0	0	0	0.848	0	-9,21,-21,3	AG,AL,DG,DL
Duo_63	PF	chr20	35558372	35558374	CGA	C	downstream	downstream	ERGIC3	dist=738	.	.	0.0021	0.0021	0.0021	0.002	0.0083	0.0019	0.0018	0.0063	0.0056	0.0006	0	0.0024	0.0023	0.0004	0	0.0238	0.0027	0.0057	0.0083	.	.	.	.
Duo_20	PF	chr20	37590610	37590610	G	A	intergenic	ncRNA_intronic	LINC01746	.	.	.	0	0	0	0	0	0	0	0	0	0	0	0	0	0	0	0	0	0	0	0.777	.	.	.
Duo_74	PM	chr20	38116576	38116576	G	A	intergenic	intergenic	ENSG00000277550,TGM2	dist=11615;dist=10809	.	.	0.0045	0.0045	0.0044	0.0045	0.0418	0.0042	0.0041	0.0391	0.038	0.0006	0	0.0418	0	0	9.461e-05	0	7.353e-05	0.0061	0	2.133	.	.	.
Duo_13	PF	chr20	38735730	38735730	C	A	intergenic	intergenic	SLC32A1,ACTR5	dist=6358;dist=12730	.	.	1.316e-05	1.314e-05	2.571e-05	0	2.94e-05	2.19e-06	8.2e-07	4.88e-06	1.83e-06	0	0	0	0	0	0	0	2.94e-05	0	0	0.481	.	.	.
Duo_41	PF	chr20	44053677	44053677	A	G	intronic	intronic	TOX2	.	.	.	0	0	0	0	0	0	0	0	0	0	0	0	0	0	0	0	0	0	0	0.088	0	-19,2,-20,2	AG,AL,DG,DL
Duo_67	PM	chr20	44834871	44834871	G	GT	intergenic	intergenic	RIMS4,ENSG00000286100	dist=24325;dist=29564	.	.	0	0	0	0	0	0	0	0	0	0	0	0	0	0	0	0	0	0	0	.	.	.	.
Duo_2	PM	chr20	49360593	49360593	G	A	intergenic	ncRNA_intronic	ENSG00000290421	.	.	.	1.314e-05	1.312e-05	1.286e-05	1.343e-05	0.0001	2.18e-06	8.2e-07	2.26e-05	9.07e-06	0	0	0.0001	0	0	0	0	0	0	0	9.709	.	.	.
Duo_24	PF	chr20	49999787	49999787	A	G	intergenic	intergenic	SNAI1,ENSG00000293596	dist=10901;dist=29327	.	.	0.0372	0.0373	0.0359	0.0386	0.0528	0.0364	0.0361	0.0501	0.0496	0.008	0.045	0.0203	0.0332	0.0006	0.0993	0.0102	0.0516	0.0248	0.0528	3.402	.	.	.
Duo_54	PM	chr20	51567818	51567818	G	A	intergenic	intergenic	NFATC2,ATP9A	dist=4987;dist=28696	.	.	0.0001	0.0001	8.996e-05	0.0001	0.0023	7.573e-05	6.278e-05	0.0013	0.001	4.814e-05	0	0	0	0.0023	0	0	5.88e-05	0	0	1.48	.	.	.
Duo_55	PM	chr20	51567818	51567818	G	A	intergenic	intergenic	NFATC2,ATP9A	dist=4987;dist=28696	.	.	0.0001	0.0001	8.996e-05	0.0001	0.0023	7.573e-05	6.278e-05	0.0013	0.001	4.814e-05	0	0	0	0.0023	0	0	5.88e-05	0	0	1.48	.	.	.
Duo_63	PF	chr20	55196249	55196249	G	A	intergenic	intergenic	RNU4ATAC7P,LINC01440	dist=336437;dist=212649	.	.	3.945e-05	4.596e-05	3.858e-05	4.037e-05	4.82e-05	1.716e-05	1.13e-05	1.171e-05	6.25e-06	4.82e-05	0	0	0	0	0	0	4.411e-05	0.0005	0	8.43	.	.	.
Duo_31	PF	chr21	17984148	17984148	T	G	intronic	intronic	CHODL	.	.	.	0	0	0	0	0	0	0	0	0	0	0	0	0	0	0	0	0	0	0	2.524	.	.	.
Duo_21	PF	chr21	20514304	20514304	T	C	intergenic	intergenic	RN7SKP147,LINC00320	dist=157408;dist=137146	.	.	6.572e-06	6.567e-06	1.285e-05	0	6.548e-05	0	0	0	0	0	0	6.548e-05	0	0	0	0	0	0	0	0.23	.	.	.
Duo_26	PM	chr21	21840647	21840647	T	C	intergenic	intergenic	LINC01425,ENSG00000227075	dist=43232;dist=92668	.	.	0	0	0	0	0	0	0	0	0	0	0	0	0	0	0	0	0	0	0	5.305	.	.	.
Duo_62	PF	chr21	27007128	27007128	G	A	intergenic	intergenic	ADAMTS5,ENSG00000231236	dist=40040;dist=351757	.	.	6.577e-06	6.568e-06	0	1.347e-05	6.559e-05	0	0	0	0	0	0	6.559e-05	0	0	0	0	0	0	0	0.045	.	.	.
Duo_4	PF	chr21	30972445	30972445	C	T	intergenic	intergenic	KRTAP11-1,KRTAP19-8	dist=90865;dist=65714	.	.	6.58e-06	6.569e-06	1.286e-05	0	1.47e-05	0	0	0	0	0	0	0	0	0	0	0	1.47e-05	0	0	1.14	.	.	.
Duo_31	PF	chr21	31354929	31354929	C	A	intronic	ncRNA_intronic	ENSG00000286643	.	.	.	0	0	0	0	0	0	0	0	0	0	0	0	0	0	0	0	0	0	0	3.955	0	-47,8,19,-15	AG,AL,DG,DL
Duo_52	PM	chr21	35805277	35805277	A	G	intergenic	intergenic	ENSG00000230794,LINC01436	dist=72335;dist=199860	.	.	0	0	0	0	0	0	0	0	0	0	0	0	0	0	0	0	0	0	0	5.957	.	.	.
Duo_67	PM	chr21	36062491	36062491	C	A	intergenic	ncRNA_intronic	SETD4-AS1	.	.	.	0.0023	0.0023	0.0024	0.0022	0.0036	0.0021	0.002	0.0032	0.0031	0.001	0	0.0026	0.0026	0	0.0016	0	0.0036	0.0005	0	0.908	.	.	.
Duo_31	PF	chr21	36416582	36416582	G	A	UTR3	UTR3	CHAF1B	ENST00000314103.6:c.*216G>A	.	.	0.2407	0.2409	0.2485	0.2325	0.563	0.2386	0.2378	0.5569	0.5544	0.563	0.0912	0.164	0.1466	0.0021	0.1255	0.1565	0.1193	0.207	0.0492	1.328	0	24,4,2,-1	AG,AL,DG,DL
Duo_19	PF	chr21	36888964	36888964	C	G	intronic	intronic	HLCS	.	.	.	0	0	0	0	0	0	0	0	0	0	0	0	0	0	0	0	0	0	0	0.962	0	-18,33,-18,33	AG,AL,DG,DL
Duo_45	PF	chr21	37405783	37405783	G	C	intronic	intronic	DYRK1A	.	.	.	0	0	0	0	0	0	0	0	0	0	0	0	0	0	0	0	0	0	0	11.32	.	.	.
Duo_31	PF	chr21	38798543	38798545	TTC	T	intergenic	intergenic	LINC00114,ETS2	dist=51083;dist=6638	.	.	0	0	0	0	0	0	0	0	0	0	0	0	0	0	0	0	0	0	0	.	.	.	.
Duo_45	PF	chr21	39118193	39118193	G	A	intergenic	intergenic	LINC02940,ENSG00000276873	dist=55299;dist=53269	.	.	0.0086	0.0086	0.0084	0.0088	0.0295	0.0082	0.008	0.0281	0.0276	0.0295	0	0.0019	0	0	0.0024	0.0034	0.0001	0.0066	0	0.073	.	.	.
Duo_72	PM	chr21	41407496	41407496	A	G	intronic	intronic	MX2	.	.	.	6.574e-06	6.567e-06	1.285e-05	0	1.47e-05	0	0	0	0	0	0	0	0	0	0	0	1.47e-05	0	0	1.349	0	11,2,-6,-10	AG,AL,DG,DL
Duo_43	PM	chr22	17705228	17705228	G	A	intronic	intronic	BCL2L13	.	.	.	0.0013	0.0013	0.0014	0.0013	0.0021	0.0012	0.0011	0.0018	0.0017	0.0007	0	0.0015	0	0	0.0006	0	0.0021	0	0	0.295	0	17,-29,-14,40	AG,AL,DG,DL
Duo_35	PF	chr22	19422946	19422946	C	T	intronic	intronic	HIRA	.	.	.	0.0002	0.0002	0.0003	0.0002	0.0048	0.0002	0.0001	0.0034	0.0029	4.813e-05	0	0.0001	0	0.0048	0	0	5.88e-05	0	0	4.012	0	-46,0,17,-9	AG,AL,DG,DL
Duo_45	PF	chr22	30658146	30658146	G	A	intronic	intronic	DUSP18,SLC35E4	.	.	.	0.0001	0.0001	0.0001	0.0001	0.0001	7.133e-05	5.782e-05	6.817e-05	5.097e-05	0.0001	0	0.0001	0	0	0	0	0.0001	0.0005	0	0.251	0	-36,-47,-21,-10	AG,AL,DG,DL
Duo_1	PM	chr22	31501422	31501422	G	A	intronic	intronic	SFI1	.	.	.	6.581e-06	1.314e-05	0	1.347e-05	1.471e-05	0	0	0	0	0	0	0	0	0	0	0	1.471e-05	0	0	3.439	0	2,26,27,12	AG,AL,DG,DL
Duo_49	PM	chr22	34520804	34520804	A	G	intergenic	intergenic	LINC01643,ENSG00000280356	dist=302012;dist=120375	.	.	0.0025	0.0025	0.0027	0.0022	0.0038	0.0023	0.0022	0.0034	0.0033	0.0006	0.0482	0.0014	0	0	0.0023	0	0.0038	0.0005	0	0.411	.	.	.
Duo_30	PF	chr22	35112490	35112490	G	A	intergenic	intergenic	ISX,LINC01399	dist=25103;dist=7334	.	.	0	0	0	0	0	0	0	0	0	0	0	0	0	0	0	0	0	0	0	1.893	.	.	.
Duo_63	PF	chr22	35857336	35857336	T	C	intronic	intronic	RBFOX2	.	.	.	0	0	0	0	0	0	0	0	0	0	0	0	0	0	0	0	0	0	0	1.564	.	.	.
Duo_52	PM	chr22	39316279	39316279	C	T	intronic	intronic	RPL3	.	.	.	0	0	0	0	0	0	0	0	0	0	0	0	0	0	0	0	0	0	0	3.129	0	-3,-41,-1,4	AG,AL,DG,DL
Duo_62	PF	chr22	42334364	42334367	CAAG	C	intergenic	intergenic	TCF20,LINC01315	dist=50367;dist=30033	.	.	0.0337	0.0338	0.0349	0.0325	0.0488	0.0329	0.0326	0.0475	0.0469	0.01	0.0175	0.0379	0.0726	0	0.0371	0.0102	0.0488	0.0436	0.013	.	.	.	.
Duo_11	PM	chr22	44083611	44083611	T	C	intronic	intronic	PARVB	.	.	.	0	0	0	0	0	0	0	0	0	0	0	0	0	0	0	0	0	0	0	0.269	0	-44,6,-44,6	AG,AL,DG,DL
